# Supplementary material for: Extreme environments offer an unprecedented opportunity to understand microbial eukaryotic ecology, evolution, and genome biology
Source: Nat Commun. 2023 Aug 16;14:4959. doi: 10.1038/s41467-023-40657-4 (PMC10432404; doi:10.1038/s41467-023-40657-4)
Supplement: Supplementary file 3 — Supplementary Dataset 1 [file 41467_2023_40657_MOESM3_ESM.csv]

Isolate	Number of Seqs. Included	Environment	Geographic location	Cultivation conditions	Genbank Accession	Genome published?	References
Acidomyces sp. 'richmondensis'	2	acid mine drainage	Lake Caviahue, AR; Iron Mountain, US	pH as low as 0.1, opt pH: 2-5	EU090192.1; EU090191.1	Yes	Rosienski, M. D., Lee, M.-K., Yu, J.-H., Kaspar, C. W., & Gibbons, J. G. (2018). Genome Sequence of the Extremely Acidophilic Fungus Acidomyces richmondensis FRIK2901. Microbiology Resource Announcements, 7(16), e01314-18. https://doi.org/10.1128/MRA.01314-18 Brankatschk,R., Diaz,M.M. and Groben,R. (Submitted 2007). Identification of phytoplankton from the acidic Lake Caviahue, Argentina. GenBank…
Chlamydomonas acidophila	7	acidic lake; copper mine	Mining Lake 111, DE; CZ; Lake Caviahue, AR; Bor Copper Mine, CS	opt: 20°C, max 39°C, opt pH: 2.8/5.5	AJ852427.1; AJ783844.1; AJ783843.1; AJ783842.1; AJ783841.1; KM016996.1; AB701493.1	No	Gerloff-Elias, A., Spijkerman, E., & Proschold, T. (2005). Effect of external pH on the growth, photosynthesis and photosynthetic electron transport of Chlamydomonas acidophila Negoro, isolated from an extremely acidic lake (pH 2.6). Plant, Cell and Environment, 28(10), 1218–1229. https://doi.org/10.1111/j.1365-3040.2005.01357.x Falagan,C., Johnson,B. and Stankovic,S. (Submitted 2014). Biodiversi…
Chlamydomonas eustigma	1	sulfuric acid mine drainage	Nagano Prefecture, JP	pH 2-6, opt pH: 3-6	AB701493.1	Yes	Hirooka, S., Hirose, Y., Kanesaki, Y., Higuchi, S., Fujiwara, T., Onuma, R., Era, A., Ohbayashi, R., Uzuka, A., Nozaki, H., Yoshikawa, H., & Miyagishima, S. (2017). Acidophilic green algal genome provides insights into adaptation to an acidic environment. Proceedings of the National Academy of Sciences, 114(39). https://doi.org/10.1073/pnas.1707072114 Yumoto, K., Kasai, F. & Kawachi, M. Taxonomic…
Chlamydomonas nivalis	1	snow	Beartooth Mountains, US	-3-30°C, optima varied, usually 10-20°C but some strains at 0°C, 4°C	U57696.1	No	Mosser, J. L., Mosser, A. G., & Brock, T. D. (1977). PHOTOSYNTHESIS IN THE SNOW: THE ALGA CHLAMYDOMONAS NIVALIS (CHLOROPHYCEAE). Journal of Phycology, 13(1), 22–27. https://doi.org/10.1111/j.1529-8817.1977.tb02881.x Buchheim, M. A. et al. Phylogeny of the Chlamydomonadales (Chlorophyceae): A Comparison of Ribosomal RNA Gene Sequences from the Nucleus and the Chloroplast. Molecular Phylogenetics a…
Chlamydomonas pitschmannii Ettl	3	hot spring soil	Campi Flegrei Caldera, IT	pH low of 1.5, opt pH: 2.5, max temp: 42°C, opt: 37°C	AJ628982.1; AJ628981.1; AJ628980.1	No	Pollio, A., Cennamo, P., Ciniglia, C., De Stefano, M., Pinto, G., & Huss, V. A. R. (2005). Chlamydomonas pitschmannii Ettl, a little known species from thermoacidic environments. Protist, 156(3), 287–302. https://doi.org/10.1016/j.protis.2005.04.004
Chlamydomonas raudensis UWO 241	0	ice-covered lake	Lake Bonney, Antarctica	opt: 8°C	N/A	Yes	Szyszka, B., Ivanov, A. G., & Hüner, N. P. A. (2007). Psychrophily is associated with differential energy partitioning, photosystem stoichiometry and polypeptide phosphorylation in Chlamydomonas raudensis. Biochimica et Biophysica Acta (BBA) - Bioenergetics, 1767(6), 789–800. https://doi.org/10.1016/j.bbabio.2006.12.001
Chlorella protothecoides var. acidicola	1	copper mine	ES; GB; WLS	pH 1.8-3.5+, opt pH: 2.5, opt temp: 30°C, inhibited at 40°C	AJ439399.2	No	Ňancucheo, I., & Johnson, D. (2012). Acidophilic algae isolated from mine-impacted environments and their roles in sustaining heterotrophic acidophiles. Frontiers in Microbiology, 3. https://www.frontiersin.org/articles/10.3389/fmicb.2012.00325 Huss, V. A., Ciniglia, C., Cennamo, P., Cozzolino, S., Pinto, G., & Pollio, A. (2002). Phylogenetic relationships and taxonomic position of Chlorella-like…
Chloromonas chenangoensis	2	snow	White Mountains, US; Upstate NY, US	2.5-7.5°C, opt: 2.5-5°C, pH 3-8, opt pH strain C722B: 7-8	AB734113.1; AB906341.1	No	Hoham, R. W., Frey, F. M., Mohn, W. W., Felio, J. H., Todd, S., Duncan, J. E., & Banghart, J. B. (2008). Optimum Growth Temperatures of Three Species of Green Chloromonas Snow Algae from Upstate New York and the White Mountains, Arizona. Arctic, Antarctic, and Alpine Research, 40(2), 355–363. https://doi.org/10.1657/1523-0430(07-038)[HOHAM]2.0.CO;2 Hoham, R. W., Filbin, R. W., Frey, F. M., Pusack…
Chloromonas tughillensis	3	snow	White Mountains, US; Upstate NY, US	2.5-10°C, opt: 2.5-5°C, pH 3-7, opt pH: 4.9-6.1	AB734116.1; AB906349.1; AB906348.1	No	Hoham, R. W., Frey, F. M., Mohn, W. W., Felio, J. H., Todd, S., Duncan, J. E., & Banghart, J. B. (2008). Optimum Growth Temperatures of Three Species of Green Chloromonas Snow Algae from Upstate New York and the White Mountains, Arizona. Arctic, Antarctic, and Alpine Research, 40(2), 355–363. https://doi.org/10.1657/1523-0430(07-038)[HOHAM]2.0.CO;2 Hoham, R. W., Filbin, R. W., Frey, F. M., Pusack…
Coccomyxa subellipsoidea	4	antarctic	Antarctica	0-30°C, opt: 20°C	LC716757.1; AB742451.1; AY762603.1; KF673374.1	Yes	Kania, K., Levytska, A., Drożak, A., Andrzej, B., Paweł, D., & Zienkiewicz, M. (2022). The effect of temperature conditions during growth on the transformation frequency of Coccomyxa subellipsoidea C-169 obtained by electroporation. Biochemistry and Biophysics Reports, 30, 101220. https://doi.org/10.1016/j.bbrep.2022.101220 Cakmak,T. and Gorunmek,M. (Submitted 2022). Coccomyxa subellipsoidea ASYA…
Cryomyces antarcticus	1	Antarctic desert	McMurdo Dry Valley, Antarctica	opt temp <15°C	NG_061042.1	Yes	Pacelli, C., Alessia, C., Siong, L. M., Lorenzo, A., Moeller, R., Fujimori, A., Igor, S., & Silvano, O. (2021). Insights into the Survival Capabilities of Cryomyces antarcticus Hydrated Colonies after Exposure to Fe Particle Radiation. Journal of Fungi, 7(7), 495. https://doi.org/10.3390/jof7070495 Selbmann, L., Hoog, S., Mazzaglia, A., Friedmann, E. I., & Onofri, S. (2005). Fungi at the edge of …
Cyanidioschyzon merolae	4	geothermal springs	Mt. Lawu, ID; IT	range: 30-60°C, opt 42°C, pH 0-3, opt pH: 2.3	KP167588.1; AF441376.1; KP167585.1; XR_002461616.1	Yes	Kobayashi, Y., Harada, N., Nishimura, Y., Saito, T., Nakamura, M., Fujiwara, T., Kuroiwa, T., & Misumi, O. (2014). Algae Sense Exact Temperatures: Small Heat Shock Proteins Are Expressed at the Survival Threshold Temperature in Cyanidioschyzon merolae and Chlamydomonas reinhardtii. Genome Biology and Evolution, 6(10), 2731–2740. https://doi.org/10.1093/gbe/evu216 Gross, W., Heilmann, I., Lenze, D…
Cyanidium caldarium	4	geothermal springs; hot soils	Owakudani, JP; Mt. Lawu, ID; Yellowstone NP, US	range: 35-56°C for aquatic, as low as 10°C for soil, opt 45°C, pH: 0.5-5, opt pH: 2-3	AF441374.1; AB091231.1; AB090833.1; AB091232.1	Yes	Doemel, W. N., & Brock, T. D. Y. 1971. (1971). The Physiological Ecology of Cyanidium caldarium. Microbiology, 67(1), 17–32. https://doi.org/10.1099/00221287-67-1-17 Gross, W., Heilmann, I., Lenze, D., & Schnarrenberger, C. (2001). Biogeography of the Cyanidiaceae (Rhodophyta) based on 18S ribosomal RNA sequence data. European Journal of Phycology, 36(3), 275–280. https://doi.org/10.1080/09670260…
Cyclidium glaucoma	3	alkaline-saline lake	Lake Bogoria, KE; Lake Nakuru, KE	sampled at pH 10	KY476313.1; KX578216.1; KP702190.1	No	Ong’ondo, G. O., Yasindi, A. W., Oduor, S. O., Jost, S., Schagerl, M., Sonntag, B., & Boenigk, J. (2013). Ecology and community structure of ciliated protists in two alkaline–saline Rift Valley lakes in Kenya with special emphasis on Frontonia. Journal of Plankton Research, 35(4), 759–771. https://doi.org/10.1093/plankt/fbt044 Ramesh Kumar,V., Narendrakumar,G. and Thyagarajan,R. (Submitted 2016).…
Dunaliella parva	3	saline lagoon	Fuente de Piedra, ES	salinity 11.6%, 31°C for strain Lerche	KT355034.1; FJ042898.1; DQ009763.1	No	Jiménez, C., Niell, F. X., & Fernández, J. A. (1990). The photosynthesis of Dunaliella parva Lerche as a function of temperature, light and salinity. Hydrobiologia, 197(1), 165–172. https://doi.org/10.1007/BF00026948 Shang,C., Xu,X., Yuan,Z., Wang,Z., Hu,L. and Xie,J.(Submitted 2015). Cloning and differential expression analysis of geranylgeranyl diphosphate synthase gene from Dunaliella parva. G…
Dunaliella salina	3	salt ponds; salt flats	North Sinai, IL; Atacama Desert	range: 0-45°C, opt: 25-35°C, pH 5.5-10, opt pH: 7, salinity 2.9-31.2%, opt salinity: 11.6%	EF473740.1; M84320.1; FJ536746.1	Yes	Díaz, J. P., Inostroza, C., & Acién, F. G. (2021). Scale-up of a Fibonacci-Type Photobioreactor for the Production of Dunaliella salina. Applied Biochemistry and Biotechnology, 193(1), 188–204. https://doi.org/10.1007/s12010-020-03410-x. Chen, H., Jiang, J.-G., & Wu, G.-H. (2009). Effects of salinity changes on the growth of Dunaliella salina and its isozyme activities of glycerol-3-phosphate deh…
Echinamoeba thermarum	8	geothermal springs	Yellowstone NP, USA; Karymsky Volcano, RU; Valley of Geysers, RU; Arenal Volcano, CR; Agnano Terme, IT; Black Canyon, USA	33-57°C, opt: 50°C, pH 7-9	AJ489261.1; AJ489262.1; AJ489263.1; KC164252.1; AJ489267.1; AJ489266.1; AJ489265.1; AJ489264.1	No	Baumgartner, M., Yapi, A., Gröbner-Ferreira, R., & Stetter, K. O. (2003). Cultivation and properties of Echinamoeba thermarum n. sp., an extremely thermophilic amoeba thriving in hot springs. Extremophiles, 7(4), 267–274. https://doi.org/10.1007/s00792-003-0319-6
Euglena mutabilis	10	acid mine drainage	Fukuoka, JP; Miyazaki, JP; Oita, JP; Bor Copper Mine, CS	pH 2-7, opt pH: 2-6	LC613037.1; LC613036.1; LC613035.1; KX889652.1; KX889651.1; KX889650.1; KX889649.1; KM016992.1; AJ532405.1; AJ532404.1	No	Olaveson, M. M., & Nalewajko, C. (2000). Effects of acidity on the growth of two Euglena species. Hydrobiologia, 433(1), 39–56. https://doi.org/10.1023/A:1004006401516 Kim, J. I., Linton, E. W., Shin, W., Kim, J. I., Linton, E. W., & Shin, W. (2016). Morphological and genetic diversity of Euglena deses group (Euglenophyceae) with emphasis on cryptic species. Algae, 31(3), 219–230. https://doi.org…
Euplaesiobystra hypersalinica	1	solar saltern	Seosin, KR	salinity 10-30%	FJ222604.1	No	Park, J. S., Simpson, A. G. B., Brown, S., & Cho, B. C. (2009). Ultrastructure and Molecular Phylogeny of two Heterolobosean Amoebae, Euplaesiobystra hypersalinica gen. et sp. nov. and Tulamoeba peronaphora gen. et sp. nov., Isolated from an Extremely Hypersaline Habitat. Protist, 160(2), 265–283. https://doi.org/10.1016/j.protis.2008.10.002
Euplotes focardii	0	antarctic	Terra Nova Bay, Antarctica	opt: 4-5°C, max 12-15°C	N/A	Yes	Pischedda, A., Ramasamy, K. P., Mangiagalli, M., Chiappori, F., Milanesi, L., Miceli, C., Pucciarelli, S., & Lotti, M. (2018). Antarctic marine ciliates under stress: superoxide dismutases from the psychrophilic Euplotes focardii are cold-active yet heat tolerant enzymes. Scientific Reports, 8, 14721. https://doi.org/10.1038/s41598-018-33127-1
Fragilariopsis curta	1	sea ice	Weddell Sea, Antarctica	5°C, salinity 3.4%	EF140623.1	No	Bayer-Giraldi, M., Uhlig, C., John, U., Mock, T., & Valentin, K. (2010). Antifreeze proteins in polar sea ice diatoms: diversity and gene expression in the genus Fragilariopsis: Cold adaptation in the polar genus Fragilariopsis. Environmental Microbiology, 12(4), 1041–1052. https://doi.org/10.1111/j.1462-2920.2009.02149.x Passmore,A.J. (Submitted 2006). GenBank Accessions: EF140624.1, EF140623.1
Fragilariopsis cylindrus	5	polar ice	Mertz glacier region, Antarctica; Weddell Sea, Antarctica	opt salinity 3.4%, 5°C, temps get to -20°C	LC189151.1; LC189084.1; EF140624.1; KT884480.1; AY485467.1	Yes	Bayer-Giraldi, M., Uhlig, C., John, U., Mock, T., & Valentin, K. (2010). Antifreeze proteins in polar sea ice diatoms: diversity and gene expression in the genus Fragilariopsis: Cold adaptation in the polar genus Fragilariopsis. Environmental Microbiology, 12(4), 1041–1052. https://doi.org/10.1111/j.1462-2920.2009.02149.x Passmore,A.J. (Submitted 2006). GenBank Accessions: EF140624.1, EF140623.1 …
Friedmanniomyces endolithicus	0	within rocks	Antarctica	opt: 10-15°C	N/A	Yes	Abu Bakar, N., Karsani, S. A., & Alias, S. A. (2020). Fungal survival under temperature stress: a proteomic perspective. PeerJ, 8, e10423. https://doi.org/10.7717/peerj.10423 Selbmann, L., de Hoog, G. S., Zucconi, L., Isola, D., Ruisi, S., van den Ende, A. H. G. G., Ruibal, C., De Leo, F., Urzì, C., & Onofri, S. (2008). Drought meets acid: three new genera in a dothidealean clade of extremotolera…
Frontonia sp.	6	alkaline-saline lake	Lake Nakuru, KE	isolated from pH 10, optimal not listed	FN667830.1; FN667829.1; FN667828.1; FN667827.1; FN667826.1; FN667825.1	No	Ong’ondo, G. O., Yasindi, A. W., Oduor, S. O., Jost, S., Schagerl, M., Sonntag, B., & Boenigk, J. (2013). Ecology and community structure of ciliated protists in two alkaline–saline Rift Valley lakes in Kenya with special emphasis on Frontonia. Journal of Plankton Research, 35(4), 759–771. https://doi.org/10.1093/plankt/fbt044
Fumarolamoeba ceborucoi	1	fumarole	Ceboruco Volcano, MX	max: 50°C	FR719836.1	No	De Jonckheere, J., Murase, J., & Opperdoes, F. (2011). A New Thermophilic Heterolobosean Amoeba, Fumarolamoeba ceborucoi, gen. nov., sp nov., Isolated Near a Fumarole at a Volcano in Mexico. Acta Protozoologica, 50(10), 41–48.
Galdieria phlegrea	0	wastewater	IT	temp up to 56°C, opt maybe 37°C, pH up to 5.5, down to 2	N/A	Yes	di Cicco, M. R., Palmieri, M., Altieri, S., Ciniglia, C., & Lubritto, C. (2021). Cultivation of the Acidophilic Microalgae Galdieria phlegrea with Wastewater: Process Yields. International Journal of Environmental Research and Public Health, 18(5), 2291. https://doi.org/10.3390/ijerph18052291
Galdieria sulphuraria	5	geothermal springs; solfotara soils; anthropogenic hostile environments; fumarole	Playon de Ahuachapan, SV; Skalafell, IS; Mexicali, MX; Yangmingshan, TW	range: 20-56°C, opt: 40-42°C, pH 0.05-5	LC504058.1; AF441375.1; AF441363.1; AF441361.1; AF441365.1	Yes	Náhlík, V., Zachleder, V., Čížková, M., Bišová, K., Singh, A., Mezricky, D., Řezanka, T., & Vítová, M. (2021). Growth under Different Trophic Regimes and Synchronization of the Red Microalga Galdieria sulphuraria. Biomolecules, 11(7). https://doi.org/10.3390/biom11070939 Gross, W., Heilmann, I., Lenze, D., & Schnarrenberger, C. (2001). Biogeography of the Cyanidiaceae (Rhodophyta) based on 18S ri…
Halocafeteria seosinensis	4	solar saltern; salt pond	Seosin, KR; Laayoune, MA	opt: 30-35°C, 7.5-36.3% salinity, opt salinity: 15%	DQ269470.1; KT210045.1; KT210044.1; KF545980.1	Yes	Park, J. S., Cho, B. C., & Simpson, A. G. B. (2006). Halocafeteria seosinensis gen. et sp. nov. (Bicosoecida), a halophilic bacterivorous nanoflagellate isolated from a solar saltern. Extremophiles: Life Under Extreme Conditions, 10(6), 493–504. https://doi.org/10.1007/s00792-006-0001-x Park, J. S., & Simpson, A. G. B. (2015). Diversity of Heterotrophic Protists from Extremely Hypersaline Habitat…
Hemichloris antarctica	0	within rocks	Ross Desert, Antarctica	upper limit: 25°C	N/A	No	Ocampo-Friedmann, R., Meyer, M., Chen, M., & Friedmann, E. I. (1988). 2.3 Temperature Response of Antarctic Crytoendolithic Photosynthetic Microorganisms. Alfred Wegener Institute for Polar and Marine Research & German Society of Polar Research, 58, 121–124.
Hortaea acidophila	0	lignite rock	DE	broad pH range, opt pH: 3, opt: 22°C, max 30°C	N/A	Yes	Hölker, U., Bend, J., Pracht, R., Tetsch, L., Müller, T., Höfer, M., & Hoog, G. S. (2004). Hortaea acidophila, a new acid-tolerant black yeast from lignite. Antonie van Leeuwenhoek, 86(4), 287–294. https://doi.org/10.1007/s10482-005-0101-0
Hortaea werneckii	5	seafloor; limestone; brine; bittern; hypersaline pond; animal/plant hosts	Arabian Sea; Mallorca, ES; Mining Lake 111, DE	0-30% salinity, opt salinity: 3-14%, depends on strain but 5-37°C, opt: 15-25°C	GU296152.1; GU296153.1; KT582540.1; JN546122.1; AY559392.1	Yes	Zalar, P., Zupančič, J., Gostinčar, C., Zajc, J., de Hoog, G. S., De Leo, F., Azua-Bustos, A., & Gunde-Cimerman, N. (2019). The extremely halotolerant black yeast Hortaea werneckii - a model for intraspecific hybridization in clonal fungi. IMA Fungus, 10(1), 10. https://doi.org/10.1186/s43008-019-0007-5 Schoch, C. L., Crous, P. W., Groenewald, J. Z., Boehm, E. W. A., Burgess, T. I., de Gruyter, J…
Marinamoeba thermophila	1	marine sediment	Vulcano Island, IT	range: 30-55°C, opt: 48°C	FM244741.1	No	De Jonckheere, J. F., Baumgartner, M., Opperdoes, F. R., & Stetter, K. O. (2009). Marinamoeba thermophila, a new marine heterolobosean amoeba growing at 50°C. European Journal of Protistology, 45(3), 231–236. https://doi.org/10.1016/j.ejop.2009.01.001
Mrakia frigida	3	antarctic sediment	Antarctica	opt: 4-15°C, max 20°C	KC991038.1; AB032665.1; DQ831017.1	Yes	Berde, C. V., Giriyan, A., & Berde, V. B. (2021). Bioactive Secondary Metabolites from Psychrophilic Fungi and Their Industrial Importance. In A. M. Abdel-Azeem, A. N. Yadav, N. Yadav, & M. Sharma (Eds.), Industrially Important Fungi for Sustainable Development: Volume 2: Bioprospecting for Biomolecules (pp. 377–405). Springer International Publishing. https://doi.org/10.1007/978-3-030-85603-8_10…
Mrakia psychrophilia	1	antarctic soil	Antarctica	opt: 10°C	AJ223490.1	Yes	Berde, C. V., Giriyan, A., & Berde, V. B. (2021). Bioactive Secondary Metabolites from Psychrophilic Fungi and Their Industrial Importance. In A. M. Abdel-Azeem, A. N. Yadav, N. Yadav, & M. Sharma (Eds.), Industrially Important Fungi for Sustainable Development: Volume 2: Bioprospecting for Biomolecules (pp. 377–405). Springer International Publishing. https://doi.org/10.1007/978-3-030-85603-8_10…
Naegleria fowleri	5	thermal pools; warm freshwater; soil	TR; GW	opt: 37°C, goes up to 45°C	KY062165.1; KM658156.1; MH071706.1; KJ000398.1; KJ000397.1	Yes	Lam, C., He, L., & Marciano‐Cabral, F. (2019). The Effect of Different Environmental Conditions on the Viability of Naegleria fowleri Amoebae. Journal of Eukaryotic Microbiology, 66(5), 752–756. https://doi.org/10.1111/jeu.12719 Değerli, S., Değerli, N., Çamur, D., Doğan, Ö., & İlter, H. (2020). Genotyping by Sequencing of Acanthamoeba and Naegleria Isolates from the Thermal Pool Distributed Thro…
Nitzschia alexandrina	0	geothermal springs	KE	opt pH: 9.1, pH 8.7-9.5, found at <45°C	N/A	No	Owen, R. B., Renaut, R. W., & Jones, B. (2008). Geothermal diatoms: a comparative study of floras in hot spring systems of Iceland, New Zealand, and Kenya. Hydrobiologia, 610(1), 175–192. https://doi.org/10.1007/s10750-008-9432-y
Nitzschia hantzschiana	1	acid mine drainage	Ile de Mayotte, FR	opt pH: 2-2.2, 2-6.8	KT072967.1	No	Luís, A. T., Córdoba, F., Antunes, C., Loayza-Muro, R., Grande, J. A., Silva, B., Diaz-Curiel, J., & Ferreira da Silva, E. (2021). Extremely Acidic Eukaryotic (Micro) Organisms: Life in Acid Mine Drainage Polluted Environments—Mini-Review. International Journal of Environmental Research and Public Health, 19(1), 376. https://doi.org/10.3390/ijerph19010376 Keck, F., Rimet, F., Franc, A., & Bouchez…
Oramoeba fumarolia	1	fumarole	Ceboruco Volcano, MX	25-54°C, opt: 50°C	FN668558.1	No	De Jonckheere, J. F., Baumgartner, M., Eberhardt, S., Opperdoes, F. R., & Stetter, K. O. (2011). Oramoeba fumarolia gen. nov., sp. nov., a new marine heterolobosean amoeboflagellate growing at 54°C. European Journal of Protistology, 47(1), 16–23. https://doi.org/10.1016/j.ejop.2010.09.002
Picochlorum SE3	0	pond with variable salinity	San Elijo Lagoon, USA	salinity 0-10%, temp at least 16-33°C	N/A	Yes	Foflonker, F., Ananyev, G., Qiu, H., Morrison, A., Palenik, B., Dismukes, G. C., & Bhattacharya, D. (2016). The unexpected extremophile: Tolerance to fluctuating salinity in the green alga Picochlorum. Algal Research, 16, 465–472. https://doi.org/10.1016/j.algal.2016.04.003
Picocystis salinarum	10	soda lake	Dziani Dzaha, Indian Ocean; Inner Mongolia, CN; Mono Lake, USA	31.9°C, sampled at pH 10	MF579923.1; MF579922.1; MF579921.1; EU935606.1; EU935605.1; EU935604.1; AF125167.3; AF153314.1; AF153313.1; DQ267705.1	Yes	Pálmai, T., Szabó, B., Kotut, K., Krienitz, L., & Padisák, J. (2020). Ecophysiology of a successful phytoplankton competitor in the African flamingo lakes: the green alga Picocystis salinarum (Picocystophyceae). Journal of Applied Phycology, 32(3), 1813–1825. https://doi.org/10.1007/s10811-020-02092-6 Cellamare, M., Duval, C., Drelin, Y., Djediat, C., Touibi, N., Agogué, H., Leboulanger, C., Ader…
Pinnularia acidophila	0	acid mine drainage	Lousal mining area, PT; Aljustrel mining area, PT	opt pH: 2-2.2, 2-4.5	N/A	No	Luís, A. T., Córdoba, F., Antunes, C., Loayza-Muro, R., Grande, J. A., Silva, B., Diaz-Curiel, J., & Ferreira da Silva, E. (2021). Extremely Acidic Eukaryotic (Micro) Organisms: Life in Acid Mine Drainage Polluted Environments—Mini-Review. International Journal of Environmental Research and Public Health, 19(1), 376. https://doi.org/10.3390/ijerph19010376
Pleurostomum flabellatum	1	solar saltern	Seosin, KR	15-50°C, opt: 40°C, opt 30% salinity, >20% salinity	DQ979962.1	No	Park, J. S., Simpson, A. G. B., Lee, W. J., & Cho, B. C. (2007). Ultrastructure and Phylogenetic Placement within Heterolobosea of the Previously Unclassified, Extremely Halophilic Heterotrophic Flagellate Pleurostomum flabellatum (Ruinen 1938). Protist, 158(3), 397–413. https://doi.org/10.1016/j.protis.2007.03.004
Polarella glacialis	2	sea ice brine	McMurdo Sound, Antarctica	below 10°C	GQ375263.1; AF099183.1	Yes	Zheng, S., Wang, G., & Lin, S. (2012). Heat shock effects and population survival in the polar dinoflagellate Polarella glacialis. Journal of Experimental Marine Biology and Ecology, 438, 100–108. https://doi.org/10.1016/j.jembe.2012.09.003 Montresor, M., Procaccini, G., & Stoecker, D. K. (1999). POLARELLA GLACIALIS, GEN. NOV., SP. NOV. (DINOPHYCEAE): SUESSIACEAE ARE STILL ALIVE! Journal of Phyco…
Scytalidium acidophilum	0	acid drainage	not listed	opt: pH 2, 25°C	N/A	No	Martin, A. M., & White, M. D. (2006). Growth of the Acid-Tolerant Fungus Scytalidium acidophilum as a Potential Source of Single-Cell Protein. Journal of Food Science, 50(1), 197–200. https://doi.org/10.1111/j.1365-2621.1985.tb13308.x
Tetramitus thermoacidophilus	3	geothermal springs; fumaroles	Lassen Volcanic NP, USA	range: 28-52°C, opt: 45°C, pH 1.2-5, opt pH: 3	KM669765.1; AJ621575.1; AJ621574.1	No	Baumgartner, M., Eberhardt, S., De Jonckheere, J. F., & Stetter, K. O. (2009). Tetramitus thermacidophilus n. sp., an Amoeboflagellate from Acidic Hot Springs. Journal of Eukaryotic Microbiology, 56(2), 201–206. https://doi.org/10.1111/j.1550-7408.2009.00390.x Reeder, W. H. H., Sanck, J., Hirst, M., Dawson, S. C., & Wolfe, G. V. (2015). The Food Web of Boiling Springs Lake Appears Dominated by th…
Thelebolus ellipsoideus	2	dung, Antarctic lake; glacial melt	Antarctica	0-25°C, opt: 15°C	FJ176840.1; DQ067574.1	No	G. S. de Hoog, E. Göttlich, G. Platas, O. Genilloud, G. Leotta, & J. V. Brummelen. (2005). Evolution, taxonomy and ecology of the genus Thelebolus in Antarctica. STUDIES IN MYCOLOGY, 51, 33–76. Schoch, C. (Submitted 2008). The Ascomycota Tree of Life: A Phylum Wide Phylogeny Clarifies the Origin and Evolution of Fundamental Reproductive and Ecological Traits. GenBank Accession: FJ176840.1
Thermomyces lanuginosus	1	heated organic matter; compost	"worldwide"	range: 20-60°C, opt: 50°C, opt pH: 6.5	LT630709.1	Yes	Singh, S., Madlala, A. M., & Prior, B. A. (2003). Thermomyces lanuginosus: properties of strains and their hemicellulases. FEMS Microbiology Reviews, 27(1), 3–16. https://doi.org/10.1016/S0168-6445(03)00018-4 Matrawy,A., Embaby,A. and Khalil,A.. (Submitted 2016). Isolation of Thermophilic fungus Thermomyces lanuginosus strain A3-1 from compost. GenBank Accession: LT630709.1
Trichosporon cerebriae	0	not listed	not listed	reported at pH 0	N/A	No	Aguilera, A. (2013). Eukaryotic Organisms in Extreme Acidic Environments, the Río Tinto Case. Life : Open Access Journal, 3(3), 363–374. https://doi.org/10.3390/life3030363
Trimyema minutum thermophilum	1	geothermal springs	Vulcano Island, IT	range: 28-52°C, opt: 48°C, pH 6-8	AJ292526.1	No	Baumgartner, M., Stetter, K. O., & Foissner, W. (2002). Morphological, small subunit rRNA, and physiological characterization of Trimyema minutum (Kahl, 1931), an anaerobic ciliate from submarine hydrothermal vents growing from 28 degrees C to 52 degrees C. The Journal of Eukaryotic Microbiology, 49(3), 227–238. https://doi.org/10.1111/j.1550-7408.2002.tb00527.x
Tulamoeba peronaphora	1	solar saltern	Seosin, KR	salinity 7.5-25%	FJ222603.1	No	Park, J. S., Simpson, A. G. B., Brown, S., & Cho, B. C. (2009). Ultrastructure and Molecular Phylogeny of two Heterolobosean Amoebae, Euplaesiobystra hypersalinica gen. et sp. nov. and Tulamoeba peronaphora gen. et sp. nov., Isolated from an Extremely Hypersaline Habitat. Protist, 160(2), 265–283. https://doi.org/10.1016/j.protis.2008.10.002
Wallemia ichthyophaga	5	solar saltern	Sečovlje, SI	opt salinity: 19.9%	NG_061028.1; KJ494581.1; KJ494579.1; AY741382.1; XR_657242.1	Yes	Konte, T., & Plemenitas, A. (2013). The HOG signal transduction pathway in the halophilic fungus Wallemia ichthyophaga: identification and characterisation of MAP kinases WiHog1A and WiHog1B. Extremophiles, 17(4), 623–636. https://doi.org/10.1007/s00792-013-0546-4 Zalar, P., Sybren de Hoog, G., Schroers, H.-J., Frank, J. M., & Gunde-Cimerman, N. (2005). Taxonomy and phylogeny of the xerophilic ge…
