# Supplementary material for: Extreme environments offer an unprecedented opportunity to understand microbial eukaryotic ecology, evolution, and genome biology
Source: Nat Commun. 2023 Aug 16;14:4959. doi: 10.1038/s41467-023-40657-4 (PMC10432404; doi:10.1038/s41467-023-40657-4)
Supplement: Supplementary file 4 — Supplementary Dataset 2 [file 41467_2023_40657_MOESM4_ESM.csv]

GenBank Accession ID or unique OTU ID with accession #	Kingdom	Supergroup	Division	Class	Order	Family	Genus	Species	Reference
OTU_16 PRJNA392095	Eukaryota	NA	NA	NA	NA	NA	NA	NA	GATTTCAGAGCGAGAACGGGCGGTCCTGGTAGGGCAACCTACCAGAGTACTGCACAAAAACCGGTCTCGTTCTTCCTTCTGGTCGCGCTACGTGCACTCGCAAGGGTGTGCGTAGTGACGCCGGATCGGTTACTTTGAGCAAATTAGAGTGTTCAAAGCAGGCGTTGCGCCTTGAATACGTTAGCATGGAATAACAAAACAGGCTTTGGTTCTTGTTTTGTTGGTTTTGAGAATCAAGGAATGGTTAATAGGGATAGTTGGGGGCATTCGTACCTTGGAGTCAGAGGTGAAATTCTTAGATTTCCGAGAGACGAACTTCTGCGAAAGCATTTGACCCAGGATGTTCTCATTAATCAAGAACGAAAGTTAGGGGATCGAAGACGATCAGATACCGTCGTA…
OTU_17 PRJNA392095	Eukaryota	Stramenopiles	Ochrophyta	Chrysophyceae	Chrysophyceae_X	Chrysophyceae_Clade_C	Ochromonas	Ochromonas_sp.	AATTTCTGGTTTCGGAGCGCGGTCTGCCCCGTGGGGTAAGTATCAGTGCTCGGGAGCCATCCTCGAGGAGAACGTGCCTGTGATTGAGTTCATGGGTACGGGAGCCTCGTCTTTTACTGTGAGCAAACTAGAGTGTTCAAAGCAGGCTTACGCCGTTGAATACATTAGCATGGAATAATAAAATAGGACTCTGGTCTATTTTGTTGGTTAGTACTCCAGGGTAATGATTAATAGGGACAGTTGGGGGTATTCGTATTCAATTGTCAGAGGTGAAATTCTTGGATTTATGGAAGACGAACTACTGCGAAAGCATTTACCAAGGATGTTTTCATTAATCAAGAACGAAAGTTAAGGGATCGAAGATGATTAGATACCATCGTAGTCTTAACCATAAACTAT…
OTU_187 PRJNA392095	Eukaryota	Amoebozoa	Lobosa	Tubulinea	Echinamoebida	Echinamoebidae	Echinamoeba	Echinamoeba_thermarum	GATTTCGGATTGGTGGAGGAAGGAGTTGGTCGAAATGACTTTAATTCCTCTCCATTATCCTACCTTGGGGATTAAAGAAGTTGGAGAGTGGGTGATATTGGCAACAATATCATTCATGCTCCTTCTTCTCCTCATCTTTTACTTTGAGAAAATTAGAGTGTTCAAAGCAGGCGTAACCCAGCCTTGAATACTTTAGCATGGGATAATAGAATAGGACGAAAGTCTTATTTTGTTGGTTTCTAGGGCTTTTGTAATGATTAAAAGGGACAGTTGGGGGCATTTGTATTCAGTTGTCAGAGGTGAAATTCTAGGATTAACTGAAGACAAACTAATGCGAAAGCATTTGCCAAGGATGTTTTCATTAATCAAGAACGAAAGTAGGGGGATCGAAGATGATCA…
OTU_190 PRJNA392095	Eukaryota	Archaeplastida	Chlorophyta	Trebouxiophyceae	Prasiolales	Prasiolales_X	Pseudochlorella	Pseudochlorella_pringsheimii	GATTTCGGATGGGTTCCGTCGGTCCGCCGTTTCGGTGTGCACTGACGGCGCCTATCTTGCTGCCGGGGACGGGCTCCTGGGCTTAACTGTCCGGGACTCGGAGTCGGCGAGGTTACTTTGAGTAAATTAGAGTGTTCAAAGCAGGCCTACGCTCTGAATACATTAGCATGGAATAACACGATAGGACTCTGGCCTATCTTGTTGGTCTGTAGGACCGGAGTAATGATTAAGAGGGACAGTCGGGGGCATTCGTATTTCATTGTCAGAGGTGAAATTCTTGGATTTATGAAAGACGAACTACTGCGAAAGCATTTGCCAAGGATGTTTTCATTAATCAAGAACGAAAGTTGGGGGCTCGAAGACGATTAGATACCGTCCTAGTCTCAACCATAAACGATG…
OTU_204 PRJNA392095	Eukaryota	Stramenopiles	Ochrophyta	Bacillariophyta	Bacillariophyta_X	Raphid-pennate	Pinnularia	Pinnularia_rupestris	GATTTGTGGCGGCGCCGGTGGTCCCACATTTGTGGGTGCTGCTTGGCGGTGCCATCCTTGGGTGGAACCTGTGGGGCATTAGGTTGTTTTGCAGGGGATGCCCATCGTTTACTGTGAAAAAATTAGAGTGTTCAAAGCAGGCTTACGCCGTTGAATAGATTAGCATGGAATAATGAGATAGGACTTTGGTACTATTTTGTTGGTTTGCGCACCGAAGTAATGATTAATAGGGACAGTTGGGGGTATTCGTATTCCATTGTCAGAGGTGAAATTCTTGGATTTTTGGAAGACGAACTACTGCGAAAGCATTTACCAAGGATGTTTTCATTAATCAAGAACGAAAGTTAGGGGATCGAAGATGATTAGATACCATCGTAGTCTTAACCATAAACTATGCCG…
OUT_22 PRJNA392095	Eukaryota	Alveolata	Ciliophora	Armophorea	Armophorea_X	Armophorea_XX	Metopus_2	Metopus_hasei	GATATCTGGAGTGGTCTGCTGTCCACACTGTGGGCGGTAGACCACATCCATCCTTCTGTTAACATGTATTGGCACTTCGTGCTGTGCATGGGCTCAGATATTTTACCTTGAGAAAATTAGAGTGTTTCAGGCAGGCAAGGCCGGAATACAAAAGCATGGAATAATAGAATTGACACGACTCTGTGGTTGGCCAGGGAAGTGTAATGATTAATAGGAACAGTTGGGGGCATTAGTATTTAATTGTCAGAGGTGAAATTCTTGGATTTGTTAAAGACTAACTGAAGCGAAAGCGTTTGCCAAGGATGTTTTCATTAATCAAGAACGAAAGTTAGGGGATCAAAGACGATCAGATACCGTCGTAGTCTTAACCATAAACGATGCCGACTAGAGATTGGAGGA…
OTU_227 PRJNA392095	Eukaryota	Amoebozoa	Lobosa	Tubulinea	Echinamoebida	Echinamoebidae	Echinamoeba	Echinamoeba_thermarum	GATTTCGGATTGATGAAGAAATGTGGTCGACCGAAATGTGGGTTTGTACCGCACTTCATTGTCCTACCTTGAGGAATCCAAAGAGGTTGGAGAGTGGAATGTTACTAGAAATAGCAGCATTTCATGCTCCTTCTTCTCCTCATCATTTACTTTGAGAAAATTAGAGTGTTCAAAGCAGGCGTAAACCCTAGCCTTTGAATACTTTAGCATGGGATAATAGAATAGGACGAAAGTCTTATTTTGTTTGGTTTCTAGGGCTTTTGTAATGATTAAAAGGGACAGTTGGGGGCATTTGTATTCAGTTGTCAGAGGTGAAATTCTAGGATTAACTGAAGACAAACTAATGCGAAAGCATTTGCCAAGGATGTTTTCATTAATCAAGAACGAAAGTAGGGGGAT…
OTU_26 PRJNA392095	Eukaryota	Alveolata	Ciliophora	Colpodea	Colpodea_X	Cyrtolophosidida	Cyrtolophosidida_X	Cyrtolophosidida_X_sp.	AATTTCTGGCCAGTCCTGCACTGCGCAGTTTGCCGGTGTAGGGCTTGGTCATCCGTAGGGGAATCCAGTTCGGCCTTCACTGGTCGGCTGGTGGAACCTACAATTTACTGTGAAAAAATTAGAGTGTTTCAGGCAGGCAATCGCTTGGATACTCCAGCATGGAATAATGGAATAGGACTTTGGTCTATTTGTTGGTTTGAGATCAAAGTAATGATTAATAGGGACAGTTGGGGGCATTCGTATTTAATTGTCAGAGGTGAAATTCTTGGATTTATTAAAGACGAACTTATGCGAAAGCATTTGCCAAGGATGTTTTCATTAATCAAGAACGAAAGTTAGGGGATCAAAGACGATCAGATACCGTCGTAGTCTTAACCATAAACTATACCGACTAGGGAT…
OTU_3 PRJNA392095	Eukaryota	Alveolata	Ciliophora	Plagiopylea	Plagiopylea_X	Trimyemidae	Trimyema	Trimyema_minutum	ATGTTCTAAGTACTCTTTGTTTAGTCTAACTGAGCAAAGAGTGCTTATCAGCTCGAAAACTTTATCGGCCTTAACTGGTTCGATATTGCAGATCGGGCATTTTACTGAGAAAAAATTAGAGTGTTCAAAGCAGGCTAATGTCTTGAATACACAAGCTTGGAATAATAGAATAAGACTAAAATCTTTTTTGTTGGTTATAAGGTTTAGTAATGGTTAATAGAAACAGTTGGGGGCATTAGTACTTAATTGTCAGAGGTGAAATTCTTGGATTTATTAAAGACTAACTTACGCGAAAGCATTTGCCAAGGATGTTTTCAATTGATCAAGAACGAAAGTTAGGGGATCAAAGACGATCAGATACCGTCATAGTCTTAACTATAAACGATGCCGACTATGGAT…
OTU_307 PRJNA392095	Eukaryota	Amoebozoa	Lobosa	Tubulinea	Echinamoebida	Echinamoebidae	Echinamoeba	Echinamoeba_thermarum	GATTTCGGATTGGTGGAGGATGCGGTCGGTCGAAATGACTTGAACTGCACTTCACTGTCCTACCTTGGGGATAAAAGAGGTTGGAGAGGGGTGGGACCGGCTAACGGTTTCACTCTGCTCCTACTTCTCCCCATCTTTTACTTTGAGAAAATTAGAGTGTTCAAAGCAGGCGTAACCCGAGCCTTTGAATACTTTAGCATGGGATAATAGAATAGGACGAAAGTCTTATTTTGTTGGTTTCTAGGGCTTTTGTAATGATTAAAAGGGACAGTTGGGGGCATTTGTATTCAGTTGTCAGAGGTGAAATTCTAGGATTAACTGAAGACAAACTAATGCGAAAGCATTTGCCAAGGATGTTTTCATTAATCAAGAACGAAAGTAGGGGGATCGAAGATGATC…
OTU_385 PRJNA392095	Eukaryota	Amoebozoa	Lobosa	Tubulinea	Echinamoebida	Echinamoebidae	Echinamoeba	Echinamoeba_thermarum	GATTTCGGATTGATGGAGGATGCGGTCGACCGAAAAGAGTTTGTACTGCACTCCATTGTCCTACCTTGGGGATAAAAGAGGTTGGAGAGGGGTTGGGATCGGCTTTAACGGTTTCACTCTGCTCCTTCTTCTCCCCATCATTTACTTTGAGAAAATTAGAGTGTTCAAAGCAGGCGTAAACCCGGAGCCTTTGAATACTTTAGCATGGGATAATAGAATAGGACGAAAGTCTTATTTTGTTGGTTTCTAGGGCTTTTGTAATGATTAAAAGGGACAGTTGGGGGCATTTGTATTCAGTTGTCAGAGGTGAAATTCTAGGATTAACTGAAGACAAACTAATGCGAAAGCATTTGCCAAGGATGTTTTCATTAATCAAGAACGAAAGTAGGGGGATCGAAG…
OTU_45 PRJNA392095	Eukaryota	Alveolata	Ciliophora	Spirotrichea	Hypotrichia	Hypotrichia_X	Hypotrichia_XX	Hypotrichia_XX_sp.	GATTTCTGGGAGGGTGCTGACGTCCGTCGTTGACGTGTGCGGATGCGCCCTGCCATCCTTCTGTTAACCTTTCTCGGTATTTATTTACTGGTTAGGGGCTCAGATATTTTACCTTGAGAAAATTAGAGTGTTTCAGGCAGGCTTGCGCCGGAATACATTAGCATGGAATAATAGAATAGGACTTTAGTCTCCTTTGTTGGTTTGAGGGACTGAAGTAATGATTAATAGGGATAGTCGGGGGCATTAGTATTTAATTGTCAGAGGTGAAATTCTCGGATTTGTTAAAGACTAACTTATGCGAAAGCATTTGCCAAGGATGTTTTCATTAATCAAGAACGAAAGTTAGGGGATCAAAGACGATCAGATACCGTCCTAGTCTTAACCATAAACTATGCCGAC…
OTU_4524 PRJNA392095	Eukaryota	Amoebozoa	Lobosa	Tubulinea	Echinamoebida	Echinamoebidae	Echinamoeba	Echinamoeba_thermarum	GATTTCGGATTAATGAAGGATGCGGTCGACCGAAATGTGGGTTTGTACTGCACTTCATTGTCCTACCTTGAGGATTCGAAAGAGGTTGGAGAGTGGAATGTTAATACTAGAAATAGTTTTAGCATTTCATGCTCCTTCTTCTCCTCATCATTTACTTCGAGAAAATTAGAGTGTTCAAAGCAGGCGTAAACCCCTAGCCTTTGAATACTTTAGCATGGGATAATAGAATAGGACGAAAGTCTTATTTTGTTTGGTTCCTAGGGCTTTTGTAATGATTAAAAGGGACAGTTGGGGGCATTTGTATTCAGTTGTCAGAGGTGAAATTCTAGGATTAACTGAAGACAAACTAATGCGAAAGCATTTGCCAAGGATGTTTTCATTAATCAAGAACGAAAGTAG…
OTU_5 PRJNA392095	Eukaryota	Alveolata	Ciliophora	Oligohymenophorea	Peritrichia_2	Sessilida	Vorticella	Vorticella_microstoma	AAGTTCTGGCTGTTCGATCCTCGAGCTCTGTAGCCGAGGACTCGACAGTCATCCGCTTGCAAATATATGTTCGCCTTTCATCGGGCGGCTATATGAGTAAGCAATTTACCTTGAGAAAAACAGAGTGTTCCAGGCAGGTTTGTCCGGAATGCATTAGCATGGAATAATAGAATATGACTGAAGTCGATTTATTGGTTTGAGGCTTTAGTAATGATTAATAGGAACAGTCGGGGGCATTGGTACTTGACAGTCAGAGGTGAAATTCTAGGATTTGTCAAAGACTAACAAATGCGAAAGCATTTGCCAAGGATGTTTTCATTAATCAAGAACGAAAGTTAGGGGATCAAAGACGATCAGATACCGTCCTAGTCTTAACTATAAACTATACCGACTCGGATT…
OTU_6411 PRJNA392095	Eukaryota	Amoebozoa	Lobosa	Tubulinea	Echinamoebida	Echinamoebidae	Echinamoeba	Echinamoeba_thermarum	GATTTCGGATTGGTGAAGGATGTGGTCGGTCGAAATGACTAGAACTGCACTTCATTATCCTACCTTGGGGATTAAAGAGGTTGGAGAGGAGTGATGTTGGCAACAATATCATTCATGCTCCTTCTTCTCTTCATCTTTTACTTTGAGAAAATTAGAGTGTTCAAAGCAGGCGTAACCCAGCCTTGAATACTTTTAGCATGGGATAATAGAATAGGACGAAAGTCTTATTTTGTTGGTTTCTAGGGCTTTTGTAATGATTAAAAGGGACAGTTGGGGGCATTTGTATTCAGTTGTCAGAGGTGAAATTCTAGGATTAACTGAGGACAAACTAATGCGAAAGCATTTGCCAAGGATGTTTTCATTAATCAAGAACGAAAGTAGGGGGATCGAAGATGATCA…
OTU_6467 PRJNA392095	Eukaryota	Alveolata	Ciliophora	Colpodea	Colpodea_X	Cyrtolophosidida	NA	NA	AATCTCTGGCCAGTCCTTCACGGCGCAATTTGCCGGTGTAGGGCTTGGCCATCCGTAGAGGAATCCAGTTCGTCCTTCATTGGTCGGCTGGTGGAACCTACAATTTACTGTGAAAAAATTAGAGTGTTTCAGGCAGGCAATCGCTTGGATACTCCAGCATGGAATAATGGAATAGGACTTTGGTCTATTTGTTGGTTTGAGATCAAAGTAATGATTAACAGGGACAGTTGGGGACATTCGTATTTAATTGTCAGAGGTGAAATTCTTGGATTTATTAAAGCCGAACTTATGCGAAAGCATTTGCCAAGGATGTTTTCATTAATCAAGAACGAGAGTTAGGGGATCAAAGACGATCAGATACCGTCGTAGTCTTAACCATAAACTATACCGACTAGGGAT…
OTU_7502 PRJNA392095	Eukaryota	Amoebozoa	Lobosa	Tubulinea	Echinamoebida	Echinamoebidae	Echinamoeba	Echinamoeba_thermarum	GATTTCGGATTGGTGGAGGATGTGGTCAACCGAAATGGTTTGTACTGCACTCCATTATCCTACCTTGGGGATAAAAGAGGTTGGAGAGGGGTGGTATCGGCAACGATATCCCCCTGCTCCTTCTTCTCCTCATCTTTTACTTTGAGAAAATTAGAGTGTTCAAAGCAGGCGTAACCCAGCCTTGTATACTTTAGCATGGGATAATAGAATAGGACGAAAGTCTTATTTTGTTGGTTTCTAGGGTTTTTGTAATGATTAAAAGGGACAGTTGGGGGCATTTGTATTCAGTTGTCAGAGGTGAGATTCTAGGATTAACTGAAGACAAATTAATGCGAAAGCATTTGCCAAGGATGTTTTCATTAATCAAGAACGAAAGTAGGGGGATCGAAGATGATCAGA…
OTU_751 PRJNA392095	Eukaryota	Amoebozoa	Lobosa	Tubulinea	Echinamoebida	Echinamoebidae	Echinamoeba	Echinamoeba_thermarum	GATTTCGGATTGATGAAGGATGTGGTCGATCGAAATGGTTTGTACTGCACTTCATTGTCCTACCTTGAGGACTAAAGAGGTTGGAGAGTGGAGTGTTATACTAGAAATAGTGTTAGCATTTCATGCTCCTTCTTCTCCTCATCATTTACTTTGAGAAAATTAGAGTGTTCAAAGCAGGCGTAACTCCTAGCCTTTGAATACTTTAGCATGGGATAATAGAATAGGACGAAAGTCTTATTTTGTTTGGTTTCTAGGGCTTTTGTAATGATTAAAAGGGACAGTTGGGGGCATTTGTATTCAGTTGTCAGAGGTGAAATTCTAGGATTAACTGAAGACAAACTAATGCGAAAGCATTTGCCAAGGATGTTTTCATTAATCAAGAACGAAAGTAGGGGGATC…
OTU_93 PRJNA392095	Eukaryota	Archaeplastida	Chlorophyta	Trebouxiophyceae	Watanabea-Clade	Watanabea-Clade_X	Chloroidium	Chloroidium_ellipsoideum	GATTTCGGGCGGGGCCTGCCGGTCCGCCTTTGGTGTGCACTGGCATGGGCTCGCCTCGCTGGCGGGGACGGGCTCCTGGGCTTAACTGTCCGGGACTCGGAGTCGCCGAGGTTACTTTGAGTAAATTAGAGTGTTCAAAGCAGGCCTACGCTCTGAATACGTTAGCATGGAATAACACGATAGGACTCTGGCCTATCTTGTTGGTCTGTGGGACCGGAGTAATGATTAAGAGGGACGGTCGGGGGCATTCGTATTTCATTGTCAGAGGTGAAATTCTTGGATTTATGAAAGACGAACTTCTGCGAAAGCATTTGCCAAGGATGTTTTCATTAATCAAGAACGAAAGTTGGGGGCTCGAAGACGATTAGATACCGTCCTAGTCTCAACCATAAACGATGC…
OTU_98 PRJNA392095	Eukaryota	Amoebozoa	Lobosa	Tubulinea	Echinamoebida	Echinamoebidae	Echinamoeba	Echinamoeba_thermarum	GATTTCGGATTGGTGGAGAATGTGGTCGACCGAAATGGTTTGAACTGCACTTCACTATCCTACCTTGGGGATAAAAGAAGTTGGAGAGTGGGTGATATTGGCAACAATATCATTCATGCTCCTTCTTCTCCTCATCTTTTACTTTGAGAAAATTAGAGTGTTCAAAGCAGGCGTAACCCAGCCTTGAATACTTTAGCATGGGATAATAGAATAGGACGAAAGTCTTATTTTGTTGGTTTCTAGGGCTTTTGTAATGATTAAAAGGGACAGTTGGGGGCATTTGTATTCAGTTGTCAGAGGTGAAATTCTAGGATTAACTGAAGACAAACTAATGCGAAAGCATTTGCCAAGGATGTTTTCATTAATCAAGAACGAAAGTAGGGGGATCGAAGATGATCA…
EU446363.1	Eukaryota	Alveolata	Ciliophora	Spirotrichea	Strombidiida	Strombidiidae_M	Strombidiidae_M_X	Strombidiidae_M_X_sp.	TAAGCCATGCATGTCTAAGTATAAGTGTTATACAGCGAAACTGCGAATGGCTCATTAAAACAGTTATAGTTTATTTGATAATCGAATTTACATGGATAACCGTGGTAATTCTAGAGCTAATACATGCTGGTATGCCCGACTTTTGCGGAAGGGCGGTATTTATTAGATAACAAGCCAATATTCCTCGTGTCTATTGTGGTGACTCATAATAACTGATCGAATCGCACGGCCTTTGGCCGCGATAAATCATTCAAGTTTCTGCCCCATCAGCTTTCGATGGTAGTGTATTGGACTACCATGGCGTTTACGGGTAACGGAGGATTAGGGTTCGATCCCGGAGAGGGAGCCTGAGAAACGGCTACCACATCTAAGGAAGGCAGCAGGCGCGTAAATTACCCA…
EU446364.1	Eukaryota	Alveolata	Dinoflagellata	Dinophyceae	Gymnodiniales	Kareniaceae	Kareniaceae_X	Kareniaceae_X_sp.	ATTAAGCCATGCATGTCTCAGTATAAGCTTCTATACGGCGAAACTGCGAATGGCTCATTAAAACAGTTATAGTTTATTTGATGGTCATTCACTACATGGATAACCGTGGTAATTCTAGGGCTAATACATGCGCCCAAACCCGACTTTGTGGAAGGGTTGTGTTTATCAGATACAGAACCAACCCAGGCTCTGCCTGGTGTTGTGGTGATTCATAATAACCGAACGAATCGCATGGCTTCCGCTGGCGATGAATCATTTAAGTTTCTGACCTATCAGCTTCCGACGGTAGGGTATTGGCCTACCGTGGCAATGACGGGTAACGGAGAATTAGGGTTCGATTCCGGAGAGGGAGCCTGAGAAACGGCTACCACATCTAAGGAAGGCAGCAGGCGCGCAAAT…
EU446365.1	Eukaryota	Alveolata	Ciliophora	Oligohymenophorea	Scuticociliatia_2	Pleuronematida	Pleuronematida_X	Pleuronematida_X_sp.	TAGCCATGCATGTGTAAGTATAAATAGTATACAGTGAAACTGCGAATGGCTCATTAAAACAGTTATAGTTTATTTGATAATCGAAAGCTATATGGATAACCGTGGTAATTCTAGAGATAATACATGCTGTTCGGCCCGACTTCTTGGAGGGGTTGTATTTATTAGATATAAGCCAATATTCCTCACGGAATTTGCGATTGATTTACAGTAACTGATCGGATGTCACTAGTTGACATAAATCATAAAAGTTTCTGCCCTATCAGCTTTCGTTGGTAGTATATAGGACTACCAAGGCAGTAACGGGTAACGGGGTATTAGGGTACGACTCCGGAGAAGGAGCTTGAGAATCGGCTACTACATCTAAGGATGGCAGCAGGCGCGCAAATTACCCAATCCTGA…
EU446366.1	Eukaryota	Alveolata	Ciliophora	Spirotrichea	Euplotia	Euplotidae	Euplotes	Euplotes_sp.	ATTAAGCCATGCATGTCTAAGTATAAAGGTTTTTATAAATGAAACTGCGAATGGCTCATTAAACCAGTTATAGTTTACTTGATATTCAAACTTATTTAAATGGATAACCGTAGTAATTCTAGAGCTAATACATGCGTTACGGGGGACTTATCGGAACCCCAGTATTTATTAGATTCTTCCAAACCAATATTCCGCAAGGTCTATTGAGATGATTCATAGTAACTGATCGAATCGCTGGTTCGCACGAGCGATAAATCATTCAGTTTCTGCCCCATCAGCTTGATGGTAGTGTATTGGACAACCATGGCTTTCACGGGTAACGGGGGATTAGGGTTCGATTCCGGAGAGGGAGCCTGATAAACGGCTACCACTTCTACAGAAGGCAGCAGGCGCGTAAAT…
EU446367.1	Eukaryota	Alveolata	Dinoflagellata	Dinophyceae	Gymnodiniales	Kareniaceae	Kareniaceae_X	Kareniaceae_X_sp.	TAGCCATGCATGTCTCAGTATAAGCTTCTATACGGCGAAACTGCGAATGGCTCATTAAAACAGTTATAGTTTATTTGATGGTCATTCACTACATGGATAACCGTGGTAATTCTAGAGCTAATACATGCGCCCATACCCGATTTCGTGGAAGGGTAGTGCTTATCAGATACAGAACCAACCCAGGTTCTACCTGGTATTGTGGTGATTCATAATAACCGAACGAATCGCATGGCTTCCGCTGGCGATGAATCATTCAAGTTTCTGACCTATCAGCTTCCGACGGTAGGGTATTGGCCTACCGTGGCAATGACGGGTAACGGAGAATTAGGGTTCGATTCCGGAGAGGGAGCCTGAGAAACGGCTACCACATCTAAGGAAGGCAGCAGGCGCGCAAATTAC…
EU446368.1	Eukaryota	Opisthokonta	Fungi	Basidiomycota	Ustilaginomycotina	Exobasidiomycetes	Meira	Meira_sp.	TAGCCATGCATGTCTAAGTATAAGCAATTTTACGGTGAAACTGCGAATGGCTCATTAAATCAGTTATAGTTTATTTGATGGTACTTTACTACATGGATAACTGTGGTAATTCTAGAGCTAATACATGCGTAAAAGCCCCAACTTTTTGGAAGGGGTGTATTTATTAGGTAAAAACCAACCGCTTCGGCGTCCTTTGGTGAATCATAATAACTTTTCTAATCGCATGGCCTTGTGCCGGCGATGCTTCATTCAAATATCTGCCCTATCAACTTTGATGGTAGGATAGAGGCCTACCATGGTTGCAACGGGTAACGGGGAATAAGGGTTCGATTCCGGAGAGGGAGCCTGAGAAACGGCTACCACATCCAAGGAAGGCAGCAGGCGCGCAAATTACCCAAT…
EU446369.1	Eukaryota	Alveolata	Dinoflagellata	Syndiniales	Dino-Group-III	Dino-Group-III_X	Dino-Group-III_XX	Dino-Group-III_XX_sp.	TAGCCATGCATGTCTCAGTATAAGCTTCTATATGGCGAAACTGCGAATGGCTCATTATAACAGTTATAGTTTATTTGATGGTCAAATCACTACTTGGATAACCGTGGTAATTCTAGAGCTAATACGTGCATTCAAGCCCAACTTCTCGGAAGGGTTGTGTTTATTAGATACAGAACCATTCTTGGCCTGGCCAAGTTTTATGGTGATTCATGATAACCGAGCGAATCGCATGCTTCGGCGGCGATGAATCATTCAAGTTTCTGACCTATCAGCTTTCGACGGTAGGGTATTGGCCTACCGTGGCATTGACGGGTAACGGAGAATTAGGGTTCGATTCCGGAGAGGGAGCCTGAGAAACGGCTACCACATCTAAGGAAGGCAGCAGGCGCGCAAATTACC…
EU446370.1	Eukaryota	Alveolata	Dinoflagellata	Dinophyceae	Peridiniales	Thoracosphaeraceae	Pentapharsodinium	Pentapharsodinium_tyrrhenicum	AAGCCATGCATGTCTCAGTATAAGCTTCTATACCGCGAAACTGCGAATGGCTCATTAAAACAGTTATAGTTTATTTGATGGTCATTCCTTACATGGATAACCGTGGTAATTCTAGAGCTAATACATGCGCCAAAACCCGACTTTGAGGAAGGGTTGTGTTTATTAGTTACAGAACCAACCCAGGCTTCGGCTTGGTCTTGTGGTGATTCATAATAACCGAACGAATCGCATGGCATCCGCTGGCGATGAATCATTCAAGTTTCTGACCTATCAGCTTCCGACGGTAGGGTATTGGCCTACCGTGGCCTTGACGGGTAACGGAGAATTAGGGTTCGATTCCGGAGAGGGAGCCTGAGAAACGGCTACCACATCTAAGGAAGGCAGCAGGCGCGCAAATTA…
EU446371.1	Eukaryota	Alveolata	Ciliophora	Oligohymenophorea	Scuticociliatia_2	Pleuronematida	Pleuronematida_X	Pleuronematida_X_sp.	TAGCCATGCATGTCTAAGTATAAATAGTATACAGTGAAACTGCGAATGGCTCATTAAAACAGTTATAGTTTATTTGATAATTGAAAATTACATGGATAACCGTGGTAATTCTAGAGCTAATACATGCTGTCAAGCCCGACTTTTTGGAAGGGTTGTATTTATTAGACTTAAGCCAATATTCCTTACGGTCTATTGCGGTGATTCATAATAACTGATCGAATCTTGCTCTGCGAGATAAATCATTCAAGTTTCTGCCCTACCAGCTTTCGATGGTAGTGTATTGGACTACCATGGCAGTAACGGGTAACGAAGAATTAGGGTTCGATTTCGGAGAGGGAGCATGAGAAACGGCTACCACATCTAAGGAAGGCAGCAGGCGCGTAAATTACCCAATCCTGA…
EU446372.1	Eukaryota	Alveolata	Dinoflagellata	Dinophyceae	NA	NA	NA	NA	TTAAGCCATGCATGTCTCAGTATAAGCTTCTATACCGCGAAACTGCGAATGGCTCATTAAAACAGTTATAGTTTATTTGATGGTCATTCCTTACATGGATAACCGTGGTAATTCTAGAGCTAATACATGCGCCAAAGCCCGACTTTGAGGAAGGGTTGTGTTTATTAGTTACAGAACCAACCCAGGTTTCGGCCTGGTCTTGTGGTGATTCATAATAACCGAACGAATCGCATGGCATCCGCTGGCGATGAATCATTCAAGTTTCTGACCTATCAGCTTCCGACGGTAGGGTATTGGCCTACCGTGGCGTTGACGGGTAACGGAGAATTAGGGTTCGATTCCGGAGAGGGAGCCTGAGAAACGGCTACCACATCTAAGGAAGGCAGCAGGCGCGCAAAT…
EU446373.1	Eukaryota	Alveolata	Ciliophora	Spirotrichea	Euplotia	Euplotidae	Euplotes	Euplotes_sp.	ATTAAGCCATGCATGTCTAAGTATAAAGGTTTTTATAAATGAAACTGCGAATGGCTCATTAAACCAGTTATAGTTTACTTGATATTCAAACTTATTTAAATGGATAACCGTAGTAATTCTAGAGCTAATACATGCGTTACGGGGGACTTTTCGGAACCCCAGTATTTATTAGATTCTTCCAAACCAATATTCCGCAAGGTCTATTGAGATGATTCATAGTAACTGATCGAATCGCTGGTTCGCACGAGCGATAAATCATTCAGTTTCTGCCCCATCAGCTTGATGGTAGTGTATTGGACAACCATGGCTTTCACGGGTAACGGGGGATTAGGGTTCGATTCCGGAGAGGGAGCCTGATAAACGGCTACCACTTCTACGGAAGGCAGCAGGCGCGTAAAT…
EU446374.1	Eukaryota	Alveolata	Ciliophora	Ciliophora_X	Ciliophora_XX	Ciliophora_XXX	Mesodinium	Mesodinium_sp.	TAGCCATGCATGTCTAAGTAAAAACTAAATTATGGTGAAACTGCAAATGGCTCATTACAACGGTTATGATGTACCCGGGATCTCCGATGGATATTTCCAGTAACACTAGAGCTAATACATGTTTCTGCGTTTATTAGTTTCAAACAGTATCTGTTGCTGAGTCATGGTAAACGGTTGATCGATTCGACATCCCGGAACAGTTTCCGCCCCATCAGCTTCGATGGTTGGGTATTGGCCTACCATTGCAACAACGGGTGACGAGGAATTAGGGTTTGATTTCGGAGAGGGAGCCTGAGAAACGGCTACCACATCTACGGATGGCAGCAGGCGCGCAAATTACCCAATGCAGACTCTGTGAGGTAGTGACGAGAAATAATAAAGTGAGGCTTCTGTCTCGCT…
EU446375.1	Eukaryota	Alveolata	Dinoflagellata	Dinophyceae	Gymnodiniales	Kareniaceae	Kareniaceae_X	Kareniaceae_X_sp.	ATAGCCATGCATGTCTCAGTATAAGCTTCTATACGGCGAAACTGCGAATGGCTCATTAAAACAGTTATAGTTTATTTGATGGTCATTCACTACATGGATAACCGTGGTAATTCTAGAGCTAATACATGCGCCCAAACCCGACTTCGTGGAAGGGTTGTGTTTATCAGATACAGAACCAACCCAGGCTCTGCCTGGTATTGTGGTGATTCATAATAACCGAACGAATCGCATGGCTTCCGCTGGCGATGAATCATTCAAGTTTCTGACCTATCAGCTTCCGACGGTAGGGTATTGGCCTACCGTGGCAATGACGGGTAACGGAGAATTAGGGTTCGATTCCGGAGAGGGAGCCTGAGTAACGGCTACCACATCTAAGGAAGGCAGCAGGCGCGCAAATTA…
EU446376.1	Eukaryota	Alveolata	Ciliophora	Ciliophora_X	Ciliophora_XX	Ciliophora_XXX	Mesodinium	Mesodinium_sp.	AGCCATGCATGTCTAAGTAAAAATTTAATTATGGTGAAACTGCGAATGGCTCGTTACAACGGTTATGATATCTCCCAGATTTCCAATGGATATTTCTAGTAACACTTGAGCTAATACATGTTATATGCATTTATTAGTTTCAAACAGAATTTGTTGCTGAATCATGATAAATTGTTGATCGTATTGATTTCTGGGTATAGTTTCCGTCCTATCAGCTTTGATGGTTGGGTATTGGCCTACCATTGCAACAACAGGTAACGAGGAATTAGGGTTTGATTTCGGAGAGGGAGCCTGAGAAACGGCTACCACATCTACGGATGGCAGCAGGCGCGCAAATTACCCAATGCAGATAATGTGAGGTAGTGACGAGAAATAATAAAGTAATACTTTTGTATCGCT…
EU446377.1	Eukaryota	Opisthokonta	Choanoflagellida	Choanoflagellatea	Acanthoecida	Stephanoecidae_Group_F	Stephanoecidae_Group_F_X	Stephanoecidae_Group_F_X_sp.	ATTAGCCATGCATGTCTAAGTATAAACAACTTTATACTGTGAAACTGCGAATGGCTCATTAAATCAGTTATAGTTTCTTTGATAGTACTTTGCTACTTGGATAACCGTGGTAATTCTAGAGCTAATACATGCGAAAAGACCCGACTTCTGGAAGGGTTGTATTTATTAGATAAAAAACCAATCGGCTTCGGTCGTTTGTGGTGATTCATAATAACTTCGCGAATCGCATGGCCTTGGGCCGGCGATGAATCATTCAAGTTTCTGCCCTATCAACTTTCGATGGTAAGGTATTGGCTTACCATGGTTGCAACGGGTAACGGAGAATTAGGGTTCGATTCCGGAGAGGGAGCCTGAGAAACGGCTACCACATCCAAGGAAGGCAGCAGGCGCGCAAATTAC…
EU446378.1	Eukaryota	Opisthokonta	Choanoflagellida	Choanoflagellatea	Acanthoecida	Stephanoecidae_Group_H	Stephanoecidae_Group_H_X	Stephanoecidae_Group_H_X_sp.	ATTAAGCCATGCATGTCTAAGTATAAATGACTTTATACAGTGAAACTGCGAATGGCTCATTAAATCAGTTATAGTTTATTTGATAGTACTTACTACTTGGATAACCGTGGTAATTCTAGAGCTAATACATGCGAAAAAGCCCGACTTCGGAAGGGTTGTATTTATTAGATAAAAAACCAACATTTTTTGGTGAATCATAATAACTTCGCGAACCGCATGGTCTTGCACCGGCGATGAATCATTCAAATTTCTGCCCTATCAACTTTCGATGGTAAGGTAGTGGCTTACCATGGTTGCAACGGGTAACGGAGAATTAGGGTTCGATTCCGGAGAGGGAGCCTGAGAAACGGCTACCACATCCAAGGAAGGCAGCAGGCGCGCAAATTACTCAATCCTGAC…
EU446379.1	Eukaryota	Alveolata	Ciliophora	Oligohymenophorea	Scuticociliatia_2	Scuticociliatia_2_X	Cyclidium_3	Cyclidium_varibonneti	GATTAGCCATGCATGTCTAAGTATAAATAGAATACAGTGAAACTGCGAATGGCTCATTAAAACAGTTATAGTTTATTTGATAATTGAAGTCTACATGGATAACCGTGGTAATTCTAGAGCTAATACATGCATTAAGACCCGACGCAAGAAGGGTTGTATTTATTAGATATTAAGCCAATATTCCGCAAGGTCTATTGTGGTGAATCATAGTAACTGATCGGATCCCGAATTCGGGACAAATCATTCAAGTTTCTGCCCTATCAGCCTTCGATGGTAGTGTATTGGACTACCATGGCAGTAACGGGTAACGGAGAATTAGGGTTCGGTTCCGGAGAGGGAGCCTGAGAAACGGCTACCACATCTAAGGAAGGCAGCAGGCGCGTAAATTACCCAATGCAG…
EU446380.1	Eukaryota	Alveolata	Ciliophora	Spirotrichea	Strombidiida	Strombidiidae_B	Strombidiidae_B_X	Strombidiidae_B_X_sp.	AAGCCATGCATGTCTAAGTATAAGTGTTATACAGCGAAACTGCGAATGGCTCATTAAAACAGTTATAGTTTATTTGACAATCGAATTTACATGGATAACCGTGGTAATTCTAGAGCTAATACATGCTGGTGTGCCCGACTTTTGCGGAAGGGCGGTATTTATTAGATAACAAACCAATATTCCTCTGGTCTATTGTGGTGACTCATAATAACTGATCGAATCGCAAGGCCTATGGCCGCGATAAGTCATTCAAGTTTCTGCCCCATCAGCTTTCGATGGTAGTGTATTGGACTACCATGGCGTTTACGGGTAACGGAGGATTAGGGTTCGATTCCGGAGAGGGAGCCTGAGAAACGGCTACCACATCCAAGGAAGGCAGCAGGCGCGTAAATTACCCAA…
EU446381.1	Eukaryota	Excavata	Discoba	Discoba_XX	Jakobida	Stygiellidae	Stygiellidae_STYG3	Stygiellidae_STYG3_sp.	GATTAAGCCATGCATGTCTCAGTGTAAGCACTAGAATTGCGAAACTGCGAATGGCTCATTATATCAGTTATAATTTGCTTGATCGTGGTTTGCACATGGATAACTGTGCCAACTGTAGAGCTAATACATGCCTCAAATCCCGCGTGAGGGATGCATTTATTAGATCAAAACCTTCCCGGGTAAAACCGGTGTTAATGAATCATAATAACTTGGCGAATCGCATGGTCTTTTGGCCGGCGATGCATCATTCAAATATCTGCCCTATCAGCTTTCGATGGTAGTGTAGTGGACTACCATGGCCGTAACGGGTAACGGAGAATTAGGGTTCGATTCCGGAGAGGGAGCATGAGAAACGGCTACCACATCCAAGGAAGGCAGCAGGCGCGTAAATTACCCAAT…
EU446382.1	Eukaryota	Excavata	Discoba	Discoba_XX	Jakobida	Stygiellidae	Stygiellidae_STYG3	Stygiellidae_STYG3_sp.	GCTCATTATATCAGTTATAATTTACTTGATCGTGGTTTGCACATGGATAACTGTGCCAACTGTAGAGCTAATACATGCCTCAAATCCCGCGTGAGGGATGCATTTATTAGATCAAAACCTTCCCGGGTAAAACCGGTGTTGATGAATCATAATAACTTGGCGAATCGCATGGTCTTTTGGCCGGCGATGCATCATTCAAATATCTGCCCTATCAGCTTTCGATGGTAGTGTAGTGGACTACCATGGCCGTAACGGGTAACGGAGAATTAGGGTTCGATTCCGGAGAGGGAGCATGAGAAACGGCTACCACATCCAAGGAAGGCAGCAGGCGCGTAAATTACCCAATCCTGACACAGGGAGGTAGTGACAAGAAATAACGGCGCAGGGCCTTCGGGTCTT…
EU446383.1	Eukaryota	Alveolata	Ciliophora	Oligohymenophorea	OLIGO8	OLIGO8_X	OLIGO8_XX	OLIGO8_XX_sp.	ATTAGCCATGCATGTCTAAGTATAAATAGTATACAGTGAAACTGCGAATGGCTCATTAAAACAGTTATAGTTTATTTGATAATGGAAGCCTACATGGATAACCGTAGTAATTCTAGAGCTAATACATGCTGTTAAACCCGACTTTTTGAAAGGTTGTATTTATTAGATATGAAGCCAATATTCCCTCGGGACTATTGTGGTGAATCATAGTAACTGATCGAATCTCCCTTGGGAGATAAATCATTCAAGTTTCTGCTCTATCAGCTTTCGATGGTAGTGTATTGGACTACCATGGCAGTCACGGGTAACGGAGAATTAGGGTTCGATTCCGGAGAGGGAGCCTGAGAAACGGCTACCACATCTAAGGAAGGCAGCAGGCGCGTAAATTACCCAATCCTG…
EU446384.1	Eukaryota	Alveolata	Ciliophora	Spirotrichea	Euplotia	Euplotidae	Euplotes	Euplotes_sp.	AAATGGATAACCGTAGTAATTCTAGAGCTAATACATGCGTTACGGGGGACTTTTCGGAACCCCAGTATTTATTAGATTCTTCCAAACCAATATTCCGCAGGGTCTATTGAGATGATTCATAGTAACTGATCGAATCGCTGGTTCGCACGAGCGATAAATCATTCAGTTTCTGCCCCATCAGCTTGATGGTAGTGTATTGGACAACCATGGCTTTCACGGGTAACGGGGGATTAGGGTTCGATTCCGGAGAGGGAGCCTGATAAACGGCTACCACTTCTACGGAAGGCAGCAGGCGCGCAAATTATCCAATCCTGATTCAGGGAGGTAGTGACGAGAAATAATGAACTGGGATTTATCCCGGGGTTACAATGGGCTTGATTTGCAAACTTTATTTTAGCG…
EU446385.1	Eukaryota	Opisthokonta	Choanoflagellida	Choanoflagellatea	Acanthoecida	Stephanoecidae_Group_F	Stephanoecidae_Group_F_X	Stephanoecidae_Group_F_X_sp.	TAGTACTTTACTACTTGGATAACCGTGGTAATTCTAGAGCTAATACATGCAAAAAGACCCGACTTCTGGAAGGGTTGTTTTTATTAGATAAAAAACCAATCGGCTTCGGTCGTTTGTGGCGATTCATAATAACTTCGCGAATCGCATGGCCTTGCGCCGGCGATGAATCTTTCAAGTTTCTGCCCTATCATCTTTCGATGGTAAGGTATTGGCTTACCATGGTTGCAACGGGTAACGGAGAATTAGGGTTCGATTCCGGAGAGGGAGCCTGAGAAACCGCTACCACATCCAAGGAAGGCAGCAGGCGCCCAAATTCCCCATTCCTGACACAGGGAGGTAGTGACAATAAATAACAATACAGGGCCATTGGTTTTGTAATTGGAATGAGTACAATTTAAA…
EU446386.1	Eukaryota	Alveolata	Ciliophora	Oligohymenophorea	Scuticociliatia_2	Pleuronematida	Pleuronematida_X	Pleuronematida_X_sp.	TAGCCATGCATGTCTAAGTATAAATAGTATACAGTGAAACTGCGAATGGCTCATTAAAACAGTTATAGTTTATTTGATAATTGAAAATTACATGGATAACCGTGGTAATTCTAGAGCTAATACATGCTGTCAAGCCCGACTTTTTGGAAGGGTTGTATTTATTAGACTTAAGCCAATATTCCTTACGGTCTATTGCGGTGATTCATAATAACTGATCGAATCTTGCTCTGCGAGATAAATCATTCAAGTTTCTGCCCTATCAGCTTTCGATGGTAGTGTATTGGACTACCATGGCAGTAACGGGTAACGAAGAATTAGGGTTCGATTTCGGAGAGGGAGCATGAGAAACGGCTACCACATCTAAGGAAGGCAGCAGGCGCGTAAATTACCCAATCCTGA…
EU446387.1	Eukaryota	Alveolata	Dinoflagellata	Syndiniales	Dino-Group-I	Dino-Group-I-Clade-5	Dino-Group-I-Clade-5_X	Dino-Group-I-Clade-5_X_sp.	TTAGCCATGCATGTCTAAGTATAAGCCTTTATACGGTGAAACTGCGAATGGCTCATTAAAACAGTTATCGTCTCCTTGACAGTTCATACTACATGGATACCTATGGTAATTCTAGAGCTAATACATGCTTACAGACCCGACTTCGGAAGGGTTGTGCTTATTAGATACTACACCAACCGTCTTCGGACGGTTTTGCTGACTCATAGTACCCAGCGAATCGCATGCTTCGGCGGCGATGTGTCATCCGAGTTTCTGACCTATCAGCTTTCGACGGTAGGGTATTGGCCTACCGTTGCTTTGACGGGTAACGGAGAATTAGGGTTCGATTCCGGAGAGGGAGCCTGCGAAACGGCTACCACATCTAAGGAAGGCAGCAGGCGCGCAAATTACCCAATCCTG…
EU446388.1	Eukaryota	Opisthokonta	Choanoflagellida	Choanoflagellatea	Acanthoecida	Acanthoecidae_Group_G	Acanthoecidae_Group_G_X	Acanthoecidae_Group_G_X_sp.	ATTAGCCATGCATGTCTAAGTATAATAGCTTGTACTGTGAAACTGCGAATGGCTCATTAAATCAGTTATAGTTTATTTGATAGTGTTTACTACATGGATAACCGTGGTAATTCTAGAGCTAATACATGCGAAAATGCCCGACTTCTGGAAGGGCTGTATTTATTAGATAAAAAACCAGCATTTTGTGTTGAATCATAATAACTTCGCGAATCGTTGAGCTTCATGCCGTCGATGAATCATTCAAATTTCTGCCCTATCAACTTTCGACGGTAGGGTATTGGCCTACCGTGGTTGCAACGGGTAACGGAGAATTAGGGTTCGATTCCGGAGAGGGAGCCTGAGAGACGGCTACCACATCCAAGGAAGGCAGCAGGCGCGCAAATTACCCAATCCTGACAC…
EU446389.1	Eukaryota	Alveolata	Dinoflagellata	Syndiniales	Dino-Group-II	Dino-Group-II-Clade-4	Dino-Group-II-Clade-4_X	Dino-Group-II-Clade-4_X_sp.	ATCTCCATGCATGTCTCAGTATAAGTCTTAATACGGCGAAACTGCGAATGGCTCATTAAAACAGTTATAGTTTATTTGATGGTCAAATCGTTATATGGATAACTGTGGTAATTCTAGAGCTAATACATGCGTACAAACCCGACTTCTTGGAAGGGTTGTATTTATTAGATACAGAACCAATACGTTTCGGCGTTTTTTGGATGATTCATAATAAATGAACGGAGCACATGGCTTGTGCCGGTGCTGTGTCATTCAAGTTTCTGACCTATCAGCTTTCGACGGTAGGGTATTGGCCTACCGTGGCATTGACGGGTAACGGAGAATTAGGGTTCGATTCCGGAGAGGGAGCCCGAGAAACGGCTACCACATCTAAGGAAGGCAGCAGGAGCGCAAATTACC…
EU446390.1	Eukaryota	Alveolata	Ciliophora	Ciliophora_X	Ciliophora_XX	Ciliophora_XXX	Mesodinium	Mesodinium_sp.	TAGCCATGCATGTCTAAGTAAAAACTAAATTATGGTGAAACTGCAAATGGCTCATTACAACGGTTATGATGTACCCGGGATCTCCGATGGATATTTCCAGTAACACTAGAGCTAATACATGTTTCTGCGTTTATTAGTTTCAAACAGTATCTGTTGCTGAGTCATGGTAAACGGTTGATCGATTCGACATCCCGGAACAGTTTCCGCCCCATCAGCTTCGATGGTTGGGTATTGGCCTACCATTGCAACAACGGGTGACGAGGAATTAGGGTTTGATTTCGGAGAGGGAGCCTGAGAAACGGCTACCACATCTACGGATGGCAGCAGGCGCGCAAATTACCCAATGCAGACTCTGTGAGGTAGTGACGAGAAATAATAAAGTGAGGCTTCTGTCTCGCT…
EU446391.1	Eukaryota	Alveolata	Ciliophora	Oligohymenophorea	Scuticociliatia_2	Pleuronematida	Pleuronematida_X	Pleuronematida_X_sp.	ATTAGCCATGCATGTCTAAGTATAAATAGTATACAGTGAAACTGCGAATGGCTCATTAAAACAGTTATAGTTTATTTGATAATTGAAAATTACATGGATAACCGTGGTAATTCTAGAGCTAATACATGCTGTCAAGCCCGACTTTTTGGAAGGGTTGTATTTATTAGACTTAAGCCAATATTCTTTACGGTCTATTGCGGTGATTCATAATAACTGATCGAATCTTGCTCTGCGAGATAAATCATTCAAGTTTCTGCCCTATCAGCTTTCGATGGTAGTGTATTGGACTACCATGGCAGTAACGGGTAACGAAGAATTAGGGTTCGATTTCGGAGAGGGAGCATGAGAAACGGCTACCACATCTAAGGAAGGCAGCAGGCGCGTAAATTACCCAATCCT…
EU446392.1	Eukaryota	Alveolata	Ciliophora	Oligohymenophorea	Scuticociliatia_2	Pleuronematida	Pleuronematida_X	Pleuronematida_X_sp.	GATTAAGCCATGCATGTCTAAGTATAAATAGTATACAGTGAAACTGCGAATGGCTCATTAAAACAGTTATAGTTTATTTGATAATTGAAAATTACATGGATAACCGTGGTAATTCTAGAGCTAATACATGCTGTCAAGCCCGACTTTTTGGAAGGGTTGTATTTATTAGACTTAAGCCAATATTCCTTACGGTCTATTGCGGTGATTCATAATAACTGATCGAATCTTGCTCTGCGAGATAAATCATTCAAGTTTCTGCCCTATCAGCTTTCGATGGTAGTGTATTGGACTACCATGGCAGTAACGGGTAACGAAGAATTAGGGTTCGATTTCGGAGAGGGAGCATGAGAAACGGCTACCACATCTAAGGAAGGCAGCAGGCGCGTAAATTACCCAATC…
EU446394.1	Eukaryota	Rhizaria	Radiolaria	RAD-B	RAD-B_X	RAD-B_X_Group-III	RAD-B_X_Group-III_X	RAD-B_X_Group-III_X_sp.	CTAAGCCATGCAAGTCTAAGTATAAGCATCTTATACGGCGAAACTGCAGATGGCTCATTAAAACAGTTATAGTTTATTTGATGGTCTCTTTCTACTTGGATAACCGTAGAAAATCTAGGGCTAATACATGCAAGAAGGCGCGACTCACGAAGCGCTGTGTTTATTAGATAAAACACCAATGTCCTTCGGGACTCCGGTGAATCATAGTAACCTAACGAATCGCATGCTTCGGCTGGCGATAGTTCATTCAAATTTCTGCCCTATCAGCTTTCGATGGTAGAGTATTGGTCTACCATGGCTTTAACGGGTGACGGAGAATCAGGGTTCGATTCCGGAGAGGGAGCCTGAGAAACGGCTACCACATCCAAGGAAGGCAGCAGGCGCGCAAATTACCCAATC…
EU446395.1	Eukaryota	Alveolata	Ciliophora	Oligohymenophorea	OLIGO5	OLIGO5_X	OLIGO5_XX	OLIGO5_XX_sp.	GATTAGCCATGCATGTCTAAGTATAAATAGTATACAGTAAAACTGCGAATGGCTCATTAAAACAGTTATAGTTTATTTGATAATGGAAGGCTACATGGATAGCCGTGGTAATTCTAGAGCTAATACATGCTGTTTAACCTGACTTACGAAAGGTTGTATTTATTAGATATCAAGCCAATATTCCTTCGGGTCTATTGCGGTGAATCATAGTAACTGATCGAATTGCAGGAATCCTGCGATAGTTCATTCAAGTTTCTGACCTATCAGCTCTCGATGGTAGTGTATTGGACTACCATGGCAGTAACGGGTAACGGAGAATTAGGGTTCGATTCCGGAGAGGGAGCCTGAGAAACGGCTACCACATCTAAGGAAGGCAGCAGGCGCGTAAATTACCCAATC…
EU446396.1	Eukaryota	Alveolata	Ciliophora	Prostomatea_1	Prostomatea_1_X	Colepidae	Coleps_1	Coleps_1_sp.	CTTAGACTAGGCCATGCATGTCTAAGTATAAATAGTATACAGTGAAACTGCGAATGGCTCATTAAAACAGTTATAGTTTACTTGATAATTGAATTCTACATGGATAACCGTGGCAATTCTAGGGCTAATACATGCGGCAAAACCCAACTTTTCGGAAGGGTTGTATTTATTAGATAACAAACCAATATTCCTTCGGGTCTATTGTGATGATTCATAGTAACTGATCGGAGCGCGACTACGTTGCGCTAAATCATTCAAGTTTCTGCCCTATCAGCTTTCGATGGTAGTGTATTGGACTACCGTGGCAGTCACGGGTAACGGGGAATTAGGGTTCGATTCCGGAGAGGGAGCCTGAGAAACGGCTACCACATCTAAGGAAGGCAGCAGGCGCGTAAATTA…
EU446397.1	Eukaryota	Alveolata	Ciliophora	Oligohymenophorea	Scuticociliatia_2	Pleuronematida	Pleuronematida_X	Pleuronematida_X_sp.	GGATAGCCATGCATGTCTAAGTATAAATAGTATACAGTGAAACTGCGAATGGCTCATTAAAACAGTTATAGTTTATTTGATAATTGAAAATTACATGGATAACCGTGGTAATACTAGAGCTAATACATGCTGTCAGGCCCGACTTTTTGGAAGGGTTGTATTTATTAGACTTAAGCCAATATTCCTTACGGTCTATTGCGGTGATTCATAATAACTGATCGAATCTTGCTCTGCGAGATAAATCATTCAAGTTTCTGCCCTATCAGCTCCCGATGGTAGTGTATTGGACTACCATGGCAGTAACGGGTAACGAAGAATTAGGGTTCGATTTCGGAGAGGGAGCATGAGAAACGGCTACCACATCTAAGGTAGGCAGCAGGCGCGTAAATTACCCAATCC…
EU446398.1	Eukaryota	Alveolata	Dinoflagellata	Dinophyceae	Gymnodiniales	Kareniaceae	Kareniaceae_X	Kareniaceae_X_sp.	GATTAGCCATGCATGTCTCAGTATAAGCTTCTATACGGCGAAACTGCGAATGGCTCATTAAAACAGTTATAGTTTATTTGATGGTCATTCACTACATGGGTAACCGTGGTAATTCTAGAGCTAATACATGCGCCCAAACCCGACTTCGTGGAAGGGTTGTGTTTATCAGATACAGAACCAACCCAGGCTCTGCCTGGTATTGTGGTGATTCATAATAACCGAACGAATCGCATGGCTTCAGCTGGCGATGAATCATTCAAGTTTCTGACCTATCAGCTTCCGACGGTAGGGTATTGGCCTACCGTGGCAATGACGGGTAACGGAGAATTAGGGTTCGATTCCGGAGAGGGAGCCTGAGAAACGGCTACCACATCTAAGGAAGGCAGCTGGCGCACAAAT…
EU446399.1	Eukaryota	Alveolata	Ciliophora	Ciliophora_X	Ciliophora_XX	Ciliophora_XXX	Mesodinium	Mesodinium_pulex	TAGCCATGCATGTCTAAGTATAAACAACTTTATACTGTGAAACTGCGAATGGCTCATTAAATCAGTTATAGTTTCTTTGATAGTACTTTACTACTTGGATAACCGTGGTAATTCTAGAGCTAATACATGCGAAAAGACCCGACTTCTGGAAGGGTTGTATTTATTAGATAAAAAACCAATCGGCTTCGGTCGTTTGTGGTGATTCATAATAACTTCGCGGATCGCATGGCCTTGCGCCGGCGATGAATCATTCAAGTTTCTGCCCTATCAACTTTCGATGGTAAGGTATTGGCTTACCATGGTTGCAACGGGTAACGGAGAATTAGGGTTCGATTCCGGAGAGGGAGCCTGAGAAACGGCTACCACATCCAAGGAAGGCAGCAGGCGCGCAAATTACCC…
EU446400.1	Eukaryota	Alveolata	Ciliophora	Oligohymenophorea	Scuticociliatia_2	Pleuronematida	Pleuronematida_X	Pleuronematida_X_sp.	ACGTTAGCCATGCATGTGTAAGTATAAATAGTATACAGTGAAACTGCGAATGGCTCATTAAAACAGTTATAGTTTATTTGATAATCGAAAGCTATATGGATAACCGTGGTAATTCTAGAGATAATACATGCTGTTCGGCCCGACTTCTTGGAAGGGTTGTATTTATTAGATATAAGCCAATATTCCTCACGGAATTTGCGATTGATTTACAGTAACTGATCGGATGTCACTAGTTGACATAAATCATAAAAGTTTCTGCCCTATCAGCTTTCGTTGGTAGTATATAGGACTACCAAGGCAGTAACGGGTAACGGGGTATTAGGGTACGACTCCGGAGAAGGAGCTTGAGAATCGGCTACTACATCTAAGGATGGCAGCAGGCGCGCAAATTACCCAATC…
EU446401.1	Eukaryota	Alveolata	Ciliophora	Plagiopylea	Plagiopylea_X	Trimyemidae	Trimyema	Trimyema_sp.	TAGCCATGCATGTCTAAGTATAAATAGTATACAGTGAAACTGCGGAAGGCTCATTAAAACAGTTATAGTTTACTTGATAATTGAATTCTACAAGGATAACCGTAGTAATCCTAGAGCTAATACTTGCTGTTAAACCTGACTTCAAGGAAAGGTTGTATTTATTAGATAGCAAACCAATAGCCCTCCGGGGTTGTTGTGATGATTCATAATAACTGATCGGAGCGAGACTTTGTCTCGCTAAATCATTCAAGTTTCTGCCCTATCACCTAGATGGTAGTGTATTTGACTACCATGGGGATAACGGGTACGCGGAATTAGGGTTTGATTTGCGGAGAGGGAGCCTGAGAAACGGCTACCACTTCTAAGGAAGGCAGCAGGCGCGCAAATTACCCAATCCCA…
EU446402.1	Eukaryota	Hacrobia	Cryptophyta	Cryptophyceae	Goniomonadales	Goniomonadales_X	Goniomonas	Goniomonas_sp.	GATTAGCCATGCATGTCTAAGTGTAAATGATTCTATACTGTGAAACTGCGAATGGCTCATTAAATCAGTTATCGTTTATTTGATGGTCCCTACTACATGGATAACCGTAGTAATTCTAGAGCTAATACATGCACAAACGCCCGACTCACGAAGGGCTGTATTTATTAGGTTCAAAACCATCCCCTCCGGGGTTTTGGTGATTCATGATAACTTCTCGAACCGCATGGCCTCGCGCCGGCGGTGATTCATTCAAATTTCTGCCCTATCAACTTTCGATGGTAGGATAGAGGCCTACCATGGTTGCAACGGGTGACGGAGAATTAGGGTTCGATTCCGGAGAGGGAGCCTGAGAGACGGCTACCACATCCAAGGAAGGCAGCAGGCGCGCAAATTACCCAA…
EU446403.1	Eukaryota	Alveolata	Ciliophora	Oligohymenophorea	Scuticociliatia_2	Pleuronematida	Pleuronematida_X	Pleuronematida_X_sp.	TTAGCCATGCATGTCTCAGTATAAGCTTCTATACGGCGAAACTGCGAATGGCTCATTAAAACAGTTATAGTTTATTTGATGGTCATTCACTACATGGATAACCGTGGTAATTCTAGAGCTAATACATGCGCCCAAACCCGACTTCGTGGAAGGGTTGTGTTTATCAGATACAGAACCAACCCAGGCTCTGCCTGGTATTGTGGTGATTCATAATAACCGAACGAATCGCATGGCTTCCGCTGGCGATGAATCATTCAAGTTTCTGCCCTATCAGCTTTCGATGGTAGTGTATTGGACTACCATGGCAGTAACGGGTAACGAAGAATTAGGGTTCGATTTCGGAGAGGGAGCATGAGAAACGGCTACCACATCTAAGGAAGGCAGCAGGCGCGTAAATTA…
EU446404.1	Eukaryota	Alveolata	Ciliophora	Ciliophora_X	Ciliophora_XX	Ciliophora_XXX	Mesodinium	Mesodinium_sp.	ATTAAGCCATGCGTGTCTAAGTAAAAACTAAATTATGGTGAAACTGCAAATGGCTCATTACAACGGTTATGATGTACCCGGGATCTCCGATGGATATTTCCAGTAACACTAGAGCTAATACATGTTTCTGCGTTTATTAGTTTCAAACAGTATCTGTTGCTGAGTCATGGTAAACGGTTGATCGATTCGACATCCCGGAACAGTTTCCGCCCCATCAGCTTCGATGGTTGGGTATTGGCCTACCATTGCAACAACGGGTGACGAGGAATTAGGGTTTGATTTCGGAGAGGGAGCCTGAGAAACGGCTACCACATCTACGGATGGCAGCAGGCGCGCAAATTACCCAATGCAGACTCTGTGAGGTAGTGACGAGAAATAATAAAGTGAGGCTTCTGTCCC…
EU446405.1	Eukaryota	Alveolata	Dinoflagellata	Dinophyceae	Gonyaulacales	NA	NA	NA	TAGCCATGCATGTCCCAGAATAAGCTTTTAAAAACCAATCTGCGAATGGCTCATTACAACAGTCATAGTTTTATTGACAATTTTCTGTTACATGGATAACTGTGGTAATTCTATAGCTAATACATGCTTACAAGCCTGACTTAGTGGAAGGGTTGTGCTTATTAGTTCCAGAACCAACCCAAGCTCTGCTTGGGCCTTTGGTGAATCATGATAATCTATTGAATCAAATGGCGAAAGCTGGTGATGCATCATGTAAGTTTCTGACCTATCAGCTTCCGACGGTAAGGTATTGGCTTCCCGTGGCAATGACAGGTAACGGAGAATTAGGGTCTGATTCCGGAGAGGGAGCCTGAGAAATGGCTACCACATCTAAGGAAGGCAGCAGGCGCGCAAATTACC…
EU446406.1	Eukaryota	Alveolata	Dinoflagellata	Dinophyceae	NA	NA	NA	NA	TAGCCATGCATGTCTCAGTATAAGCTTCTATACGGCGAAACTGCGAATGGCTCATTAAAACAGTTATAGTTTATTTGATGGTCATTCTTTACATGGATAACTGTGGTAATTCTAGAGCTAATACATGCGCCCAAACCCGACTTCTGTGGAAGGGTTGTGTTTATTAGTTACAGAACCAACCCAGGCCTGCCTGGTCCTCTGGTGATTCATAATAACCGAACGAATCGCATGCTTCGGCGGCGATGAATCATTCAAGTTTCTGACCTATCAGCTTCCGACGGTAGGGTATTGGCCTACCGTGGCTATGACGGGTAACGGAGAATTAGGGTTCGATTCCGGAGAGGGAGCCCGAGAAACGGCTACCACATCTAAGGAGGGCAGCAGGCGCGCAAATTACCC…
EU446407.1	Eukaryota	Alveolata	Ciliophora	Ciliophora_X	Ciliophora_XX	Ciliophora_XXX	Mesodinium	Mesodinium_pupula	AGCCATGCAAGTGTAAGTATAAATTAGTTTATGGTGAAACTGCAAATGGCTCATTACAACGGTTATGGTTTACTTGAGTGCTCCGATGGATATTTCCAGCAACTCTAGAGCTAATACATGCAACAGCGTTTATTAGTTTCACGCAGTATCTGTCGCTGAGTCATGATAAACAGTTGATCGAATCGACAACTCAAAAAGGTTTCCGCCCCATCAGCCCCGATGGTTGGGTCTTGGCCTACCATAGCATCTACGGGTAACGAGGAATTAGGGTTTGATTTCGGAGAGGGAGCCTGAGAAACGGCTACCACATCTACGGATGGCAGCAGGCGCGCAAATTACCCAATGCAGACATTGTGAGGTAGTGACGAGATATAATAAAGCTTATACATCGTATTTGCT…
EU446408.1	Eukaryota	Alveolata	Dinoflagellata	Dinophyceae	Dinophyceae_X	Dinophyceae_XX	Dinophyceae_XXX	Dinophyceae_XXX_sp.	GATAGGCCATGCATGTCTCAGTAAATGCTTCTATACGGCGAAACTGCGAATGGCTCATTAAAACAGTTATAGTTTATTTGATGGTCATTCACTACATGGATAACCGTGGTAATTCTAGAGCTAATACATGCGCCCATACCCGACTTCGTGGAAGGGTTGTGTTTATTAGATACAGAACCAACCCAGGCTCTGCCTGGTCTCGTGGTGATTCATGATAACCTAACGAATCGCATGGCGTCGGCTGGCGATGAATCATTCAAGTTTCTGACCTATCAGCTTCCGACGGTAGGGTATTGGCCTACCGTGGCAATGACGGGTAACGGAGAATTAGGGTTCGATTCCGGAGAGGGAGCCTGAGAAACGGCTACCACATCTAAGGAAGGCAGCAGGCGCGCAAAT…
EU446409.1	Eukaryota	Alveolata	Dinoflagellata	Dinophyceae	Dinophyceae_X	Dinophyceae_XX	Dinophyceae_XXX	Dinophyceae_XXX_sp.	GATTAGCCATGCATGTCTCAGTATAAGCTTCTATACGGCGAAACTGCGAATGGCTCATTAAAACAGTTATAGTTTATTTGATGGTCATTCACTACATGGATAACTGTGGTAATTCTAGAGCTAATACATGCGCCCAAACCCGACTTCGTGGAAGGGTTGTGTTTATCAGATACAGAACAACCCAGGCTTCTGCCTGGTACTGTGGTGATTCATAATAACCGAACGAATCGCATGGCTTCAGCTGGCGATGAATCATTCAAGTTTCTGACCTATCAGCTTCCGACGGTAGGGTATTGGCCTACCGTGGCAATGACGGGTAACGGAGAATTAGGGTTCGATTCCGGAGAGGGAGCCTGAGAAACGGCTACCACATCTAAGGAAGGCAGCAGGCGCGCAAAT…
EU446410.1	Eukaryota	Opisthokonta	Choanoflagellida	Choanoflagellatea	Acanthoecida	Stephanoecidae_Group_H	Stephanoecidae_Group_H_X	Stephanoecidae_Group_H_X_sp.	AGGTTAGCCATGCATGTCTAAGTATAAATGACTTTATACAGTGAAACTGCGAATGGCTCATTAAATCAGTTATAGTTTATTTGATAGTACTTACTACTTGGATAACCGTGGTAATTCTAGAGCTAATACATGCGAAAAAGCCCGACTTCGGAAGGGTTGTATTTATTAGATAAAAAACCAACATTTTTTGGTGAATCATAATAACTTCGCGAATCGCATGGTCTTGCACCGGCGATGAATCATTCAAATTTCTGCCCTATCAACTTTCGGTGGTAAGGTAGTGGCTTACCATGGTTGCAACGGGTAACGGAGAATTAGGGTTCGATTCCGGAGAGGGAGCCTGAGAAACGGCTACCACATCCAAGGAAGGCAGCAGGCGCGCAAATTACCCTATCCTGA…
EU446411.1	Eukaryota	Opisthokonta	Choanoflagellida	Choanoflagellatea	Acanthoecida	Stephanoecidae_Group_F	Stephanoecidae_Group_F_X	Stephanoecidae_Group_F_X_sp.	GATTAGCCATGCATGTCTAAGTATAAACAACTTTATACTGTGAAACTGCGAATGGCTCATTAAATCAGTTATAGTTTCTTTGATAGTACTTTACTACTTGGATAACCGTGGTAATTCTAGAGCTAATACATGCGAAAAGACCCGACTTCTGGAAGGGTTGTATTTATTAGATAAAAAACCAATCGGCTTCGGTCGTTTGTGGTGATTCATAATAACTTCGCGAATCGCATGGCCTTGCGCCGGCGATGAATCATTCAAGTTTCTGCCCTATCAACTTTCGATGGTAAGGTATTGGCTTACCATGGTTGCAACGGGTAACGGAGAATTAGGGTTCGATTCCGGAGAGGGAGCCTGAGAAACGGCTACCACATCCAAGGAAGGCAGCAGGCGCGCAAATTA…
EU446412.1	Eukaryota	Alveolata	Ciliophora	Oligohymenophorea	Scuticociliatia_2	Pleuronematida	Pleuronematida_X	Pleuronematida_X_sp.	GACTAAGCCATGCATGTCTAAGTATAAATAGTATACAGTGAAACTGCGAATGGCTCATTAAAACAGTTATAGTTTATTTGATAATTGAAAATTACATGGATAACCGTGGTAATCCTAGAGCTAATACATGCTGTCAAGCCCGACTTTTTGGAAGGGTTGTATTTATTAGACTTAAGCCAATATTCCTTACGGTCTATTGCGGTGATTCATAATAACTGATCGAATCTTGCTCTGCGAGATAAATCATTCAAGTTTCTGCCCTATCAGCTTTCGATGGTAGTGTATTGGACTACCATGGCAGTAACGGGTAACGAAGAATTAGGGTTCGATTTCGGAGAGGGAGCATGAGAAACGGCTACCACATCTAAGGAAGGCAGCAGGCGCGTAAATTACCCAATC…
EU446413.1	Eukaryota	Alveolata	Ciliophora	Oligohymenophorea	Scuticociliatia_2	Pleuronematida	Pleuronematida_X	Pleuronematida_X_sp.	ATAGCCATGCATGTCTAAGTATAAATAGTATACAGTGAAACTGCGAATGGCTCATTAAAACAGTTATAGTTTATTTGATAATTGAAAATTACATGGATAACCGTGGTAATTCTAGAGCTAATACATGCTGTCAAGCCCGACTTTTTGGAAGGGTTGTATTTATTAGACTTAAGCCAATATTCCTTACGGTCTATTGCGGTGATTCATAATAACTGATCGAATCTTGCTCTGCGAGATAAATCATTCAAGTTTCTGCCCTATCAGCTTTCGATGGTAGTGTATTGGACTACCATGGCAGTAACGGGTAACGAAGAATTAGGGTTCGATTTCGGAGAGGGAGCATGAGAAACGGCTACCACATCTAAGGAAGGCAGCAGGCGCGTAAATTACCCAATCCTG…
EU446414.1	Eukaryota	Alveolata	Ciliophora	Colpodea	Colpodea_X	Cyrtolophosidida	Pseudocyrtolophosis	Pseudocyrtolophosis_sp.	GACTAAGCCATGCATGTCTAAGTATAAATAATATACAGTGAAACTGCGAATGGCTCATTAAAACAGTTATAGTTTATTCGATAATCAAACCTACATGGATAACCGTAGTAATTCTAGAGCTAATACATGCTGTCAAACCTGACTTCTGGAAGGGTTGTATTTATTAGATATAAACCGATGCCTTCGGGCGTTGTGATGATTCATAATAACTGAGCGAATCGAGGCCGTGCCTTGATGGATCGTTCAAGTTTCTGCCCTATCAGCTTTCGATGGTAGTGTATTGGACTACCATGGCAGTCACGGGTAACGGGGAATTAGGGTTCGATTCCGGAGAGGGAGCCTGAGAAATGGCTACCACTTCTAAGGAAGGCAGCAGGCGCGTAAATTACCCAATCCTGA…
EU446415.1	Eukaryota	Alveolata	Ciliophora	Oligohymenophorea	Scuticociliatia_2	Pleuronematida	Pleuronematida_X	Pleuronematida_X_sp.	GATTAGCCATGCATGTCTAAGTATAAATAGTATACAGTGAAACTGCGAATGGCTCATTAAAACAGTTATAGTTTATTTGATAATTGAAAATTACATGGATAACCGTGGTAATTCTAGAGCTAATACATGCTGTCAAGCCCGACTTTTTGGAAGGGTTGTATTTATTAGACTTAAGCCAATATTCCTTACGGTCTATTGCGGTGATTCATAATAACTGATCGAATCTTGCTCTGCGAGATAAATCATTCAAGTTTCTGCCCTATCAGCTTTCGATGGTAGTGTATTGGACTACCATGGCAGTAACGGGTAACGAAGAATTAGGGTTCGATTTCGGAGAGGGAGCATGAGAAACGGCTACCACATCTAAGGAAGGCAGCAGGCGCGTAAATTACCCAATCC…
EU446416.1	Eukaryota	Alveolata	Ciliophora	Plagiopylea	Plagiopylea_X	Trimyemidae	Trimyema	Trimyema_sp.	GACTAAGCCATGCATGTCTAAGTATAAATAGTATACAGTGAAACTGCGAAAGGCTCATTAAAACAGTTATAGTTTACTTGATAGTCGAATTCTACAAGGATAACCGTAGTAATCCTAGAGCTAATACTTGCTGTTAAACCTGACTTCGCGGAAAGGTTGTATTTATTAGATAGCAAACCAATAACCCGTAAGGGTTGTTGTGATGATTCATAATAACTGATCGGAGCAAGACAATGTCTTGCTAAATCATTCAAGTTTCTGCCCTATCACCTAGATGGTAGTGTATTTGACTACCATGGGGATAACGGGTACGCGGAATTAGGGTTTGATTTGCGGAGAGGGAGCCTGAGAAACGGCTACCACTTCTAAGGAAGGCAGCAGGCGCGCAAATTACCCAAT…
AJ489261.1	Eukaryota	Amoebozoa	Lobosa	Tubulinea	Echinamoebida	Echinamoebidae	Echinamoeba	Echinamoeba_thermarum	GTCATATGCTTGTCAGAAGGATTAAGCCATGCATGTCTAAGTATAAACTAATTATACGGTGAAACTGCGAATGGCTCATTAAATCAGTTATAGTCTACTTGATCGTACCAATTTTTCTTACTTGGATAACCGTAGGAAATCTAGGGCTAATACATGCTAAAAACGCTGACTATCAAGGGGAAACTCTTGGTTCGGAAGGCGTGAATTTATTAGATTAAAAACCAATGTGGGGTTCGCTCCACTTTTTCCCTAGACGATTCATGATAACGCATCGAATCGCAGCTTTAGGCCGCGATGTTACATACGAATTTCTGCCCTATCAACTTTCGATGGTTGGATAGAGGCCAACCATGGTAGTAACGGGTAACGGAGAATTAGGGTTCGATTCCGGAGATGGAG…
AJ489262.1	Eukaryota	Amoebozoa	Lobosa	Tubulinea	Echinamoebida	Echinamoebidae	Echinamoeba	Echinamoeba_thermarum	GTCATATGCTTGTCAGAAGGATTAAGCCATGCATGTCTAAGTATAAACTAATTATACGGTGAAACTGCGAATGGCTCATTAAATCAGTTATAGTCTACTTGATCGTACCAATTTTTCTTACTTGGATAACCGTAGGAAATCTAGGGCTAATACATGCTAAAAACGCTGACTATCAGGGGGGGGAAACTCTTGGTTCGGAAGGCGTGAATTTATTAGATTAAAAACCAATGTGGGGTTCGCTCCACTTTTTCCCTAGACGATTCATGATAACGCATCGAATCGCAGCTGTAGGCCGCGATGTTACATACGAATTTCTGCCCTATCAACTTTCGATGGTTGGATAGAGGCCAACCATGGTAGTAACGGGTAACGGAGAATTAGGGTTCGATTCCGGAGATG…
AJ489263.1	Eukaryota	Amoebozoa	Lobosa	Tubulinea	Echinamoebida	Echinamoebidae	Echinamoeba	Echinamoeba_thermarum	GTCATATGCTTGTCAGAAGGATTAAGCCATGCATGTCTAAGTATAAACTAATTATACGGTGAAACTGCGAATGGCTCATTAAATCAGTTATAGTCTACTTGATCGTACCAATTTTTCTTACTTGGATAACCGTAGGAAATCTAGGGCTAATACATGCTAAAAACGCTGACTATCAGGGGGGGGAAACTCTTGGTTCGGAAGGCGTGAATTTATTAGATTAAAAACCAATGTGGGGTTCGCTCCACTTTTTCCCTAGACGATTCATGATAACGCATCGAATCGCAGCTTTAGGCCGCGATGTTACATACGAATTTCTGCCCTATCAACTTTCGATGGTTGGATAGAGGCCAACCATGGTAGTAACGGGTAACGGAGAATTAGGGTTCGATTCCGGAGATG…
AY046756.1	Eukaryota	Stramenopiles	Sagenista	Labyrinthulomycetes	Labyrinthulida	Labyrinthulaceae	Aplanochytrium	Aplanochytrium_sp.	CGGTAATTCCAGCTCCAATAGCGTATATTAAAGTTGTTGCAGTTAAAAAGCTCGTAGCTTGGATTTCTGGTAGGAGCGACCGTGCCGAACTTGATTCGTTCGAGTATTGTGTTGTCTTCAAGCCATCCTCGTCGGSAGAACTTTTCTAACATTAACTTGTTGGGATTGGGACCCGCGTCGTTTACTGTGAAAAAATTAGACGTCGTTTAAAGCAGGCATTAGCTTGAATACATTAGCATGGAATAATAAGATAGGACTTTGGTACTATTTTGTTGGTTTGCATACCAAATTAATGATCAACAGGAACAGTTTGAGGATATTCGTATGAACGTGTCAGAGGTGAAATTCTTGGATTTTGATCAGACGAACTACTGCGAAAGCATTTATCAAGGATGTTTC…
AY046757.1	Eukaryota	Stramenopiles	Pseudofungi	Oomycota	Oomycota_X	Oomycota_XX	Oomycota_XXX	Oomycota_XXX_sp.	CGGTAATTCCAGCTCCAATAGCGTATATTAAAGTTGTTGCAGTTAAAAAGCTCATAGTTGGATTTCTGTTTTGAATGTCCGGTCGGTCGCTTTGCGATGTGTACTAGGATATTTGATGCATTTTTTGTGAGGGTCCTTGACTGGCATTAAGTTGTTGGTTTTGGAAGCTTGCATCGTTTACTGTGAAAAAATTAGAGTGTTTCAAGCAGGCGTTTGCTTTTGAATACATTAGCATGGAATAATAAGATATGACTAGCGTGGTCTATTTTGTTGGTTTGCACACGCAAGTAATGATTAATAGGGACAGTTGGGGGTATTCATATTTGAGCGTCAGAGGTGAAATTCTTGGATCGCTGAAAGATGAGCTTAGGCGAAAGCATTTATCATGGATGTTTTCAT…
AY046758.1	Eukaryota	Stramenopiles	Pseudofungi	Oomycota	Oomycota_X	Oomycota_XX	Oomycota_XXX	Oomycota_XXX_sp.	CGGTAATTCCAGCTCCAATAGCGTATATTAAAGTTGTTGCAGTTAAAAAGCTCATAGTTGGATTTCTGTTTTGAATGTCCGGTCGGTCGCTTTGCGATGTGTACTAGGATATTTGATGCATTTTTTGTGAGGGTCCTTGACTGGCATTAAGTTGTTGGTTTTGGAAGCTTGCATCGTTTACTGTGAAAAAATTAGAGTGTTTCAAGCAGGCGTTTGCTTTTGAATACATTAGCATGGAATAATAAGATATGACTAGCGTGGTCTATTTTGTTGGTTTGCACACGCAAGTAATGATTAATAGGGACAGTTGGGGGTATTCATATTTGAGCGTCAGAGGTGAAATTCTTGGATCGCTGAAAGATGAGCTTAGGCGAAAGCATTTATCATGGATGTTTTCAT…
AY046760.1	Eukaryota	Alveolata	Dinoflagellata	Dinophyceae	NA	NA	NA	NA	CGGTAATTCCAGCTCCAATAGCGTATATTAAAGTTGTTGCAGTTAAGAAGCTCATAGTTGGATTTCTGTTTTGAACGTCCGGTCGGTCGCTTTGCGATGTGTACTAGGATATTTGATGCATTTTTGTGAGGGTCCTTGACTGGCATTAAGTTGTTGGTTTTGGAAGCTTGCATCGTTTACTGTGAAAAAATTAGAGTGTTTCAAGCAGGCATACGCCTTGAATATAATAGCATGGAATAATGACTTAGGACCTCAGTTCTAACTTGTTGGTTTTTAGAACAGAGGTAATGATTAATAGGGATAGTTGGGGGCATTCGTATTTAACTGTCAGAGGTGAAATTCTTGGRTTTGTTAAAGACGGACTACTGCGAAAGCATTTGCCAAGGATGTTTTCATTGA…
AY046761.1	Eukaryota	Stramenopiles	Pseudofungi	Oomycota	Oomycota_X	Oomycota_XX	Oomycota_XXX	Oomycota_XXX_sp.	CGGTAATTCCAGCTCCAATAGCGTATATTAAAGTTGTTGCAGTTAAAAAGCTCATAGTTGGATTTCTGTTTTGAATGTCCGGTCGGTCGCTTTGCGATGTGTACTAGGATATTTGATGCATTTTTTGTGAGGGTCCTTGACTGGCATTAAGTTGTTGGTTTTGGAAGCTTGCATCGTTTACTGTGAAAAAATTAGAGTGTTTCAAGCAGGCGTTTGCTTTTGAATACATTAGCATGGAATAATAAGATATGACTAGCGTGGTCTATTTTGTTGGTTTGCACACGCAAGTAATGATTAATAGGGACAGTTGGGGGTATTCATATTTGAGCGTCAGAGGTGAAATTCTTGGATCGCTGAAAGATGAGCTTAGGCGAAAGCATTTATCATGGATGTTTTCAC…
AY046762.1	Eukaryota	Stramenopiles	Pseudofungi	Oomycota	Oomycota_X	Oomycota_XX	Oomycota_XXX	Oomycota_XXX_sp.	CGGTAATTCCAGCTCCAATAGCGTATATTAAAGTTGTTGCAGTTAAAAAGCTCAAAGCTTGGATTTCTGTTTTGAATGTCCGGTCGGTCGCTTTGCGATGTGTACTAGGATATTTGATGCATTTTTTGTGAGGGTCCTTGACTGGCATTAAGTTGTTGGTTTTGGAAGCTTGCATCGTTTACTGTGAAAAAATTAGAGTGTTTCAAGCAGGCGTTTGCTTTTGAATACATTAGCATGGAATAATAAGATATGACTAGCGTGGTCTATTTTGTTGGTTGGCACACGCAAGTAATGATTAATAGGGACAGTTGGGGGTATTCATATTTGAGCGTCAGAGGTGAAATTCTTGGATCGCTGAAAGATGAGCTTAGGCGAAAGCATTTATCATGGATGTTTTCA…
AY046763.1	Eukaryota	Stramenopiles	Pseudofungi	Oomycota	Oomycota_X	Oomycota_XX	Oomycota_XXX	Oomycota_XXX_sp.	CGGTAATTCCAGCTCCAATAGCGTATATTAAAGTTGTTGCAGTTAAAAAGCTCATAGTTGGATTTCTGTTTTGAATGTCCGGTCGGTCGCTTTGCGATGTGTACTAGGATATTTGATGCATTTTTTGTGAGGGTCCTTGACTGGCATTAAGTTGTTGGTTTTGGAAGCTTGCATCGTTTACTGTGAAAAAATTAGAGTGTTTCAAGCAGGCGTTTGCTTTTGAATACATTAGCATGGAATAATAAGATATGACTAGCGTGGTCTATTTTGTTGGTTTGCACACGCAAGTAATGATTAATAGGGACAGTTGGGGGTATTCATATTTGAGCGTCAGAGGTGAAATTCTTGGATCGCTGAAAGATGAGCTTAGGCGAAAGCATTTATCATGGATGTTTTCAT…
AY046764.1	Eukaryota	Stramenopiles	Pseudofungi	Oomycota	Oomycota_X	Oomycota_XX	Oomycota_XXX	Oomycota_XXX_sp.	CGGTAATTCCAGCTCCAATAGCGTATATTAAAGTTGTTGCAGTTAAAAAGCTCATAGTTGGATTTCTGTTTTGAATGTCCGGTCGGTCGCTTTGCGATGTGTACTAGGATATTTGGTGCATTTTTTGTGAGGGTCCTTGACTGGCATTAAGTTGTTGGTTTTGGAAGCTTGCATCGTTTACTGTGAAAAAATTAGAGTGTTTCAAGCAGGCGTTTGCTTTTGAATACATTAGCATGGAATAATAAGATATGACTAGCGTGGTCTATTTTGTTGGTTTGCACACGCAAGTAATGATTAATAGGGACAGTTGGGGGTATTCATATTTGAGCGTCAGAGGTGAAATTCTTGGATCGCTGAAAGATGAGCTTAGGCGAAAGCATTTATCATGGATGTTTTCAT…
AY046765.1	Eukaryota	Stramenopiles	Pseudofungi	Oomycota	Oomycota_X	Oomycota_XX	Oomycota_XXX	Oomycota_XXX_sp.	CGGTAATTCCAGCTCCAATAGCGTATATTAAAGTTGTTGCAGTTAAAAAGCTCATAGTTGGATTTCTGTTTTGAATGTCTGGTCGGTCGCTTTGCGATGTGTACTAGGATATTTGATGCATTTTTTGTGAGGGTCCTTGACTGGCATTAAGTTGTTGGTTTTGGAAGCTTGCATCGTTTACTGTGAAAAAATTAGAGTGTTTCAAGCAGGCGTTTGCTTTTGAATACATTAGCATGGAATAATAAGATATGGCTAGCGTGGTCTATTTTGTTGGTTTGCACACGCAAGTAATGATTAATAGGGACAGTTGGGGGTATTCATATTTGAGCGTCAGAGGTGAAATTCTTGGATCGCTGAAAGATGAGCTTAGGCGAAAGCATTTATCATGGATGTTTTCAT…
AY046766.1	Eukaryota	Stramenopiles	Sagenista	Labyrinthulomycetes	Labyrinthulida	Labyrinthulaceae	Aplanochytrium	Aplanochytrium_sp.	CGGTAATTCCAGCTCCAAKAGCGTATATTAAAGTTGTTGCAGTTAAAAAGCTCGTAGCTTGGATGTTCTGGTAGGAGCGACCGTGCCGAACTTGATTCGTTCAAGTATTGTGTTGTCTTCAGCCATCCTCGTGGAGAACTTTTCTAACATTAACTTGTTGGGATTGAGACCCGCGTCGTTTACTGTGAAAAAATTAGAGTGTTTAAAGCAGGCATTAGCTTGAATACACTAGCATGGAATAATAAGATAGGACTTTGGTACTATTGTTGTTGGTTTGCATACCAAATTAATGATCGAACAGGAACAGTTTGAGGATATTCGTATGAACATGTCAGAGGTGAAATTCTTGGATTTTGATCAGACGAACTACTGCGAAAGCATGTTATCAAGAATGTTTCC…
AY046767.1	Eukaryota	Stramenopiles	Pseudofungi	Oomycota	Oomycota_X	Oomycota_XX	Oomycota_XXX	Oomycota_XXX_sp.	CGGTAATTCCAGCTCCAATAGCGTATATTAAAGTTGTTGCAGTTAAAAAGCTCATAGTTGGATTTCTATTTTGAATGTCCGGTCGGTCGCTTTGCGATGTGTACTAGGATATTTGATGCATTTTTTGTGAGGGTCCTTGACTGGCATTAAGTTGTTGGTTTTGGAAGCTTGCATCGTTTACTGTGAAAAAATTAGAGTGTTTCAAGCAGGCGTTTGCTTTTGAATACATTAGCATGGAATAATAAGATATGACTAGCGTGGTCTACTTTGTTGGTTTGCACACGCAAGTAATGATTAATAGGGACAGTTGGGGGTATTCATATTTGAGCGTCAGAGGTGAAATTCTTGGATCGCTGAAAGATGAGCTTAGGCGAAAGCATTTATCATGGATGTTTTCAT…
AY046768.1	Eukaryota	Stramenopiles	Pseudofungi	Oomycota	Oomycota_X	Oomycota_XX	Oomycota_XXX	Oomycota_XXX_sp.	CGGTAATTCCAGCTCCAATAGCGTATATTAAAGTTGTTGCAGTTAAAAGCTCATAGTTGGATTTCTGTTTTGAATGTCCGGTCGGTCGCTTTGCGATGTGTACTAGGATATTTGATGCATTTTTTGTGAGGGTCCTTGACTGGCATTAAGCTGTTGGTTTTGGAAGCTTGCATCGTTTACTGTGAAAAAATTAGAGTGTTCCAAGCAGGCGTTTGCTTTTGAATACATTAGCATGGAATAATAAGATATGACTAGCGTGGTCTATTTTGTTGGTTTGCACACGCAAGTAATGATTAATAGGGACAGTTGGGGGTATTCATATTTGAGCGTCAGAGGTGAAATTCTTGGACCGCTGAAAGATGAGCTTAGGCGAAAGCATTTATCATGGATGTTTTCATT…
AY046769.1	Eukaryota	Excavata	Metamonada	Carpediemonadea	Carpediemonadida	Carpediemonadidae	Carpediemonadidae_X	Carpediemonadidae_X_sp.	CGGTAATTCCAGCTCCAATAGTGCACATTAAAGTTGCTGCGATTAAAAAGCACGTAGCCGGATTTTGGGGTGCCTGTATCGACCCCACCCAGTAGAGTGGTGTGTTGAACACGGGTGTCCTTTCGCTTGGGTGTGACCTTCGGGTTTCGCTCGGGCATATTACCATGAGGAAATTGGAGTGCTCAAGGCATGCGTCTTGCAGTTGAACAGTACAGCATGGGATAATTTTACATGACGAGTTTCCATTCTATTGGTTTCTGGGAACTCGTAATGATTAATGGGGGCGGTTGAGGTCCTTCGTACTCAAGTGTTAGCAGTGGAATGCTCAGACCACTTGAAGACGAACAAAGGCGAAAGCAATGAACTTACACGTTCTCGTCGGTCAAGTACGATAGCATG…
AY046770.1	Eukaryota	Stramenopiles	Pseudofungi	Oomycota	Oomycota_X	Oomycota_XX	Oomycota_XXX	Oomycota_XXX_sp.	CGGTAATTCCAGCTCCAATAGCGTATATTAAAGTTGTCGCAGTTAAAAAGCTCATAGTTGGATTTCTGTTTTGAATGTCCGGTCGGTCGCTTTGCGATGTGTACTAGGATATTTGATGCATTTTTTGTGAGGGTCCTTGACTGGCATTAAGTTGTTGGTTTTGGAAGCTTGCATCGTTTACTGTGAAAAAATTAGAGTGTTTCAAGCAGGCGTTTGCTTTTGAATACATTAGCATGGAATAATAAGATATGACTAGCGTGGTCTATTTTGTTGGTTTGCACACGCAAGTAATGATTAATAGGGACAGTTGGGGGTATTCATATTTGAGCGTCAGAGGTGAAACTCTTGGATCGCTGGAAGATGAGCTTAGGCGAAAGCATTTATCATGGATGTTTTCAT…
AY046771.1	Eukaryota	Stramenopiles	Pseudofungi	Oomycota	Oomycota_X	Oomycota_XX	Oomycota_XXX	Oomycota_XXX_sp.	CGGTAATTCCAGCTCCAATAGCGTATATTAAAGTTGTTGCAGTTAAAAAGCTCATAGTTGGATTTCTGTTTTGAATGTCCGGTCGGTCGCTTTGCGATGTGTACTAGGATATTTGATGCATTTTTTGTGAGGGTCCTTGACTGGCATTAAGTTGTTGGTTTTGGAAGCTTGCATCGTTTACTGTGAAAAAATTAGAGTGTTTCAAGCAGGCGTTTGCTTTTGAATACATTAGCATGGAATAATAAGATATGACTAGCGTGGTCTATTTTGTTGGTTTGCACGCGCAAGTAATGATTAATAGGGACAGTTGGGGGTATTCATATTTGAGCGTCAGAGGTGAAATTCTTGGATCGCTGAAAGATGAGCTTAGGCGAAAGCATTTATCATGGATGCTTTCAT…
AY046773.1	Eukaryota	Alveolata	Dinoflagellata	Dinophyceae	Dinophyceae_X	Dinophyceae_XX	Dinophyceae_XXX	Dinophyceae_XXX_sp.	CGGTAATTCCAGCTCCAATAGCGTATATTAAAGTTGTTGCGGTTAAAAAGCTCGTAGTTGGATTTCTGTCTAAAGCGTCCGGTCCGCCCATTGGGTGTGCATCTGGTTCGTTTTTGGCATCTTTCAGACCAGCTGTGATGCACTTGACTGTGTGTCCTGGTGGCCTGATCTTTTACTTTGAGGAAATTAGAGTGTTTCACGCAGGCATACGCCTTGAATATAATAGCATGGAATAATGACTTAGGACCTCAGTTCTAACTTGTTGGTTTTTAGAACAGAGGTAATGATTAATAGGGATAGTTGGGGGCATTCGTATTTAACTGTCAGAGGTGAAATCCTTGGATTTGTTAAAGACGGACTACTGCGAAAGCATTTGCCAAGGATGTTTTCATTGATCAA…
AY046774.1	Eukaryota	Stramenopiles	Pseudofungi	Oomycota	Oomycota_X	Oomycota_XX	Oomycota_XXX	Oomycota_XXX_sp.	CGGTAATTCCAGCTCCAATAGCGTATATTAAAGTTGTTGCAGTTAAAAAGCTCATAGTTGGATTTCTGTTTTGAATGTCCGGTCGGTCGCTTTGCGATGTGTACTAGGATATTTGATGCATTTTTTGTGAGGGTCCTTGACTGGCATTAAGTTGTTGGTTTTGGAAGCTTGCATCGTTTACTGTGAAAAAATTAGAGTGTTTCAAGCAGGCGTTTGCTTTTGAATACATTAGCATGGAATAATAAGATATGACTAGCGTGGTCTATTTTGTTGGTTTGCACACGCAAGTAATGATTAATAGGGACAGTTGGGGGTATTCATATTTGAGCGTCAGAGGTGAAATTCTTGGATCGCTGAAAGATGAGCTTAGGCGAAAGCATTTATCATGGATGTTTTGCA…
AY046775.1	Eukaryota	Stramenopiles	Pseudofungi	Oomycota	Oomycota_X	Oomycota_XX	Oomycota_XXX	Oomycota_XXX_sp.	CGGTAATTCCAGCTCCAATAGCGTATATTAAAGTTGTTGCAGTTAAAAAGCTCATAGTTGGATTTCTGTTTTGAATGTCCGGTCGGTCGCTTTGCGATGTGTACTAGGATATTTGATGCATTTTTTGTGAGGGTCCTTGACTGGCATTAAGTTGTTGGTTTTGGAAGCTTGCATCGTTTACTGTGAAGAAATTAGAGTGTTTCAAGCAGGCGTTTGCTTTTGAATACATTAGCATGGAATAATAAGATATGACTAGCGTGGTCTATTTTGTTGGTTTGCACACGCAAGTAATGATTAATAGGGACAGTTGGGGGTATTCATATTTGGGCGTCAGAGGTGAAATTCTTGGATCGCTGAAAGATGAGCTTAGGCGAAAGCATTTATCATGGATGTTTTCAT…
AY046776.1	Eukaryota	Stramenopiles	Pseudofungi	Oomycota	Oomycota_X	Oomycota_XX	Oomycota_XXX	Oomycota_XXX_sp.	CGGTAATTCCAGCTCCAATAGCGTATATTAAAGTTGTTGCAGTTAAAAAGCTCATAGTTGGATTTCTGTTTTGAATGTCCGGTCGGTCGCTTTGCGATGTGTACTAGGATATTTGATGCATTTTTTGTGAGGGTCCTTGACTGGCATTAAGTTGTTGGTTTTGGAAGCTTGCATCGTTTACTGTGAAAAAATTAGAGTGTTTCAAGCAGGCGTTTGCTTTTGAATACATTAGCATGGAATAATAAGATATGACTAGCGTGGTCTATTTTGTTGGTTTGCACACGCAAGTAATGATTAATAGGGACAGTTGGGGGTATTCATATTTGAGCGTCAGAGGTGAAATTCTTGGATCGCTGAAAGATGAGCTTAGGCGAAAGCACTTATCATGGATGTTTTCAT…
AY046777.1	Eukaryota	Stramenopiles	Pseudofungi	Oomycota	Oomycota_X	Oomycota_XX	Oomycota_XXX	Oomycota_XXX_sp.	CGGTAATTCCAGCTCCAATAGCGTATATTAAAGTTGTTGCAGTTAAAAAGCTCATAGTTGGATTTCTGTTTTGAATGTCCGGTCGGTCGCTTTGCGATGTGTACTAGGATATTTGATGCATTTTTTGTGAGGGTCCTTGACTGGCATTAAGTTGTTGGTTTTGGAAGCTTGCATCGTTTACTGTGAAAAAATTAGAGTGTTTCAAGCAGGCGTTTGCTTTTGAATACATTAGCATGGAATAATAAGATATGACTAGCGTGGTCTATTTTGTTGGTTTGCACACGCAAGTAATGATTAATAGGGACAGTTGGGGGTATTCATATTTGAGCGTCAGAGGTGAAATTCTTGGATCGCTGAAAGATGAGCTTAGGCGAAAGCATTTATCATGGATGTTTTCAT…
AY046778.1	Eukaryota	Stramenopiles	Pseudofungi	Oomycota	Oomycota_X	Oomycota_XX	Oomycota_XXX	Oomycota_XXX_sp.	CGGTAATTCCAGCTCCAATAGCGTATATTAAAGTTGTTGTAGTTAAAAAGCTCATAGTTGGATTTCTGTTTTGAATGTCCGATCGGTCGCTTTGCGATGTGTACTAGGATATTTGATGCATTTTTTGTGAGGGTCCTTGACTGGCATTAAGTTGTTGGTTTTGGAAGCTTGCATCGTTTACTGTGAAAAAATTAGAGTGTTTCAAGCAGGCGTTTGCTTTTGAATACATTAGCATGGAATAATAAGATATGACTAGCGTGGTCTATTTTGTTGGTTTGCACACGCAAGTAATGATTAATAGGGACAGTTGGGGGTATTCATATTTGAGCGTCAGAGGTGAAATTCTTGGATCGCTGAAAGATGAGCTTAGGCGAAAGCATTTATCATGGATGTTTTCAT…
AY046779.1	Eukaryota	Stramenopiles	Pseudofungi	Oomycota	Oomycota_X	Oomycota_XX	Oomycota_XXX	Oomycota_XXX_sp.	CGGTAATTCCAGCTCCAATAGCGTATATTAAAGTTGTTGCAGTTAAAAAGCTCATAGTTGGATTTCTGTTTTGAATGTCCGGTCGGTCGCTTTGCGATGTGTACTAGGATATTTAATGCATTTTTTGTGAGGGTCCTTGACTGGCATTAAGTTGTTGGTTTTGGAAGCTTGCATCGTTTACTGTGAAAAAATTAGAGTGTTTCAAGCAGGCGTTTGCTTTTGAATACATTAGCATGGAATAATAAGATATGACTAGCGTGGTCTATTTTGTTGGTTTGCACACGCAAGTAATGATTAATAGGGACAGTTGGGGGTATTCATATTTGAGCGTCAGAGGTGAAATTCTTGGATCGCTGAAAGATGAGCTTAGGCGAAAGCATTTATCATGGATGTTTTCAT…
AY046780.1	Eukaryota	Stramenopiles	Pseudofungi	Oomycota	Oomycota_X	Oomycota_XX	Oomycota_XXX	Oomycota_XXX_sp.	CGGTAATTCCAGCTCCAATAGCGTATATTAAAGTTGTTGCAGTTAAAAAGCTCATAGTTGGATTTCTGTTTTGAATGTCCGGTCGGTCGCTTTGCGATGTGTACTAGGATATTTGATGCATTTTTTGTGAGGGTCCTTGACTGGCATTAAGTTGTTGGTTTTGGAAGCTTGCATCGTTTACTGTGAAAAAATTAGAGTGTTTCAAGCAGGCGTTTGCTTTTGAATACATTAGCATGGAATAATAAGATATGACTAGCGTGGTCTATTTTGTTGGTTTGCACACGCAAGTAATGATTAATAGGGACAGTTGGGGGTATTCATGTTTGAGCGTCAGAGGTGAAATTCTTGGATCGCTGAAAGATGAGCTTAGGCGAAAGCATTTATCATGGATGTTTTCAT…
AY046781.1	Eukaryota	Stramenopiles	Sagenista	Labyrinthulomycetes	Labyrinthulida	Labyrinthulaceae	Aplanochytrium	Aplanochytrium_sp.	CGGTAATTCCAGCTCCAATAGCGTATATTAAAGTTGTTGCAGTTAAAAAGCTCGTAGTTGGATTTCTGGTAGGAGCGACCGCTGCCGAACTTGMCTTSTTCGAGTATTGTGTTGTCTTCAGCCATCCTCGTGGAGAACGTTTTCTAACATTAACTTGTTGGGATTSGGACCCGCGTCGTTTACTGGTGAAAAAATTAGAGTGTTTAAAGCAGGCATTAGCTTGAATACATTAGCATGSGAATAATAAGATAGGACTTTGGTACTATTTTGTTGGTTTGCATACCAARTTAATGATCAACACGGMACAGTTTGAGGATATTCGTATGAACATGTCAGAGGTGAAATTCTTGGATTTTGATCAGACGAACTACTGCGAAAGCATTTATCAAGGATGTTTCC…
AY046783.1	Eukaryota	Stramenopiles	Pseudofungi	Oomycota	Oomycota_X	Oomycota_XX	Oomycota_XXX	Oomycota_XXX_sp.	CGGTAATTCCAGCTCCAATAGCGTATATTAAAGTTGTTGCAGTTAAAAAGCTCATAGTTGGATTTCTGTTTTGAATGTCCGGTCGGTCGCTTTGCGATGTGTACTAGGATATTTGATGCATTTTTTGTGAGGGTCCTTGACTGGCATTAAGTTGTTGGTTTTGGAAGCTTGCATCGTTTACTGTGAAAAAATTAGAGTGTTTCAAGCAGGCGTTTGCTTTTGAATACATTAGCATGGAATAATAAGTTATGACTAGCGTGGTCTATTTTGTTGGTTTGCACACGCAAGTAATGATTAATAGGGACAGTTGTGGGTATTCATATTTGAGCGTCAGAGGTGAAATTCTTGGATCGCTGAAAGATGAGCTTAGGCGAAAGCATTTATCATGGATGTTTCCAT…
AY046784.1	Eukaryota	Stramenopiles	Sagenista	Labyrinthulomycetes	Labyrinthulida	Labyrinthulaceae	Aplanochytrium	Aplanochytrium_sp.	CGGTAATTCCAGCTCCAATAGCGTATATTAAAGTTGTTGCAGTTAAAAAGCTCGTAGTTGGGTTTCTGGTAGGAGCGACCGTGCCGAACTTGATTGTTCGAGTATTGTGTTGTCTTCAGCCATCCTCGTGGAGAACTTTTCTAACATTAACTTGTTGGGATTGGGACCCGCGTCGTTTACTGTGAAAAAATTAGAGTGTTTAAAGCAGGCATTAGCTTGAATACATTAGCATGGAATAATAAGATAGGACTTTGGTACTATTTTGTTGGTTTGCATACCAAATTAATGATCAACAGGAACAGTTTGAGGATATTCGTATGAACATGTCAGAGGTGAAATTCTTGGATTTTGATCAGACGAACTACTGCGAAAGCATTTATCAAGGATGTTTCCATTAAT…
AY046785.1	Eukaryota	Stramenopiles	Pseudofungi	Oomycota	Oomycota_X	Oomycota_XX	Oomycota_XXX	Oomycota_XXX_sp.	CGGTAATTCCAGCTCCAATAGCGTATATTAAAGTTGTTGCAGTTAAAAAGCTCATAGTTGGATTTCTGTTTTGAATGTCCGGTCGGTCGCTTTGCGATGTGTACTAGGATATTTGATGCATTTTTTGTGAGGGTCCTTGACTGGCATTAAGTTGTTGGTTTTGGAAGCTTGCATCGTTTACTGTGAAAAAATTAGAGTGTTTCAAGCAGGCGTTTGCTTTTGAATACATTAGCATGGAATAATAAGATATGACTAGCGTGGTCTATTTTGTTGGTTTGCACACGCAAGTAATGATTAATAGGGACAGTTGGGGGTATTCATATTTGAGCGTCAGAGGTGAAATTCTTGGATCGCTGAAAGATGAGCTTAGGCGAAAGCATTTATCATGGATGTTTTCAT…
AY046786.1	Eukaryota	Stramenopiles	Pseudofungi	Oomycota	Oomycota_X	Oomycota_XX	Oomycota_XXX	Oomycota_XXX_sp.	CGGTAATTCCAGCTCCAATAGCGTATATTAAAGTTGTTGCAGTTAAAAAGCTCATAGTTGGATTTCTGTTTTGAATGTCCGGTCGGTCGCTTTGCGATGTGTACTAGGATATTTGATGCATTTTTTGTGAGGGTCCTTGACTGGCATTAAGTTGTTGGTTTAGGAAGCTTGCATCGTTTACTGTGAAAAAATTAGAGTGTTTCAAGCAGGCGTTTGCTTTTGAATACATTAGCATGGAATAATAAGATATGACTAGCGTGGTCTATTTTGTTGGTTTGCACACGCAAGTAATGATTAATAGGGACAGTTGGGGGTATTCATATTTGAGCGTCAGAGGTGAAATTCTTGGATCGCTGAAAGATGAGCTTAGGCGAAAGCATTTATCATGGACGTTTTCAT…
AY046787.1	Eukaryota	Alveolata	Dinoflagellata	Dinophyceae	Dinophyceae_X	Dinophyceae_XX	Dinophyceae_XXX	Dinophyceae_XXX_sp.	CGGTAATTCCAGCTCCAATAGCGTATATTAAAGTTGTTGCGGTTAAAAAGCTCGTAGTTGGATTTCTGTCTAAAGCGTCCGGTCCGCCCATTGGGTGTGCATCTGGTTCGTTTTTKGCATCTTTCAGACCAGCTGTGATGCACTTGACTGTGTGTCCTGGTGGCCTGATCCTTTACTTTGAGGAAATTAGAGTGTTTCACGCAGGCATACGCCTTGAATATAATAGCATGGAATAATGACTTAGGACCTCAGTTCTAACTTGTTGGTTTTTAGAACAGAGGTAATGATTAATAGGGATAGTTGGGGGCATTCGTATTTAACCGTCAGAGGTGAAATTCTTGGATTTGTTAAAGACGGACTACTGCGAAAGCATTTGCCAAGGATGTTTTCATTGATCAA…
AY046788.1	Eukaryota	Stramenopiles	Pseudofungi	Oomycota	Oomycota_X	Oomycota_XX	Oomycota_XXX	Oomycota_XXX_sp.	CGGTAATTCCAGCTCCAATAGCGTATATTAAAGTTGTTGCAGTTAAAAAGCTCATAGTTGGATTTCTGTTTTGAATGTCCGGTCGGTCGCTTTGCGATGTGTACTAGGATATTTGATGCATTTTTTGTGAGGGTCCTTGACTGGCATTAAGTTGTTGGTTTTGGAAGCTTGCATCGTTTACTGTGAAAAAGTTAGAGTGTTTCAAGCAGGCGTTTGCTTTTGAATACATTAGCATGGAATAATAAGATATGACTAGCGTGGTCTATTTTGTTGGTTTGCACACGCAAGTAATGATTAATAGGGACAGTTGGGGGTATTCATATTTGAGCGTCAGAGGTGAAATTCTTGGATCGCTGAAAGATGAGCTTAGGCGAAAGCATTTATCATGGATGTTTTCAT…
AY046789.1	Eukaryota	Stramenopiles	Pseudofungi	Oomycota	Oomycota_X	Oomycota_XX	Oomycota_XXX	Oomycota_XXX_sp.	CGGTAATTCCAGCTCCAATAGCGTATATTAAAGTTGTTGCAGTTAAAAAGCTCATAGTTGGATTTCTGTTTTGAATGTCCGGTCGGTCGCTTTGCGATGTGTACTAGGATATTTGATGCATTTTTTGTGAGGGTCCTTGACTGGCATTAAGTTGTTGGTTTTGGAAGCTTGCATCGTTTACTGTGAAAAAATTAGAGTGTTTCAAGCAGGCGTTTGCTTTTGAATACATTAGCATGGAATAATAAGATATGACTAGCGTGGTCTATTTTGTCGGTTTGCACACGCAAGTAATGATTAATAGGAACAGTTGGGGGTATTCCTATTTGAGCGTCAGAGGTGAAATTCTTGGATCGCTGAAAGATGAGCTTAGGCGAAAGCATTTATCATGGATGTTTTCAT…
AY046831.1	Eukaryota	Excavata	Metamonada	Carpediemonadea	Carpediemonadida	Carpediemonadidae	Carpediemonadidae_X	Carpediemonadidae_X_sp.	CGGTAATTCCAGCTCCAATAGTGCACATTAAAGTTGCTGCGATTAAAAAGCACGTAGCCGGATTTTGGGGTGCCTGTATCGACCCCACTCAGTAGAGTGGTGTGTTGAACACGGGTGTCCTTTCGCTTGGGTGTAACCTTCGGGTTTCGCTCGGGCATATTACCATGAGGAAATTGGGGTGCTCAAGGCATGCGTCTTGCAGTTGAACAGCACAGCATGGGATAATTTTACATGACGAGTTTCCATTCTATTGGTTTCTGGGAACTCGTAATGATTAATGGGGGCGGTTGAGGTCCTTCGTACTCAAGTGTTAGCAGTGGAATGCTCAGACCACTTGAAGACGAACAAAGGCGAGAGCAATGGACTTACATGTTCTCGCCGGTCAAGTACGATAGCATG…
AY046832.1	Eukaryota	Stramenopiles	Sagenista	MAST-9	MAST-9A	MAST-9A_X	MAST-9A_XX	MAST-9A_XX_sp.	CGGTAATTCCAGCTCCAATAGCGTATATTAAAGTTGTTGCAGTTAAAAGGCTCGTAGTTGGATTTCTTGTGCATGAAGCGGGTCGGCTCAAAGAGTCTGTACTAGCTTTCATGCACAATCCTCGTAACAAGCTGTCGGTGAGTTAACTCCATTCGGCAGTGAGTTGCGTCATTTACTGTGAACAAATTAGAGTGTTTAAAGCAGGCAAGTGCTGTGAATACATTAGCATGGAGTAATAAGATAGGACCTAGAGTCTATTTTGTTGGTTGCGATTTTAGGTAATGATTAATAGGGATAGTTGGGGGTATTCATATTCAATTGTCAGAGGTGAAATTCTTGGATTTATGGAAGATGAACAACTGCGAAAGCATTTACCAAGGATGTTTTCATTAATCAAGA…
AY046833.1	Eukaryota	Alveolata	Dinoflagellata	Syndiniales	Dino-Group-I	Dino-Group-I-Clade-1	Dino-Group-I-Clade-1_X	Dino-Group-I-Clade-1_X_sp.	CGGTAATTCCAGCTCCAATAGCGTATATTAAAGTTGTTGCGGTTAAAAAGCTCGTAGTTGGAGTTCTGCCAGGTGCCGCCTGTCCGCCCCAGTGGTGAGTACGTGGCGCGCATTTGGCCCTTTCAAGGGGAGCGTATCTGCACTTTACTGTGTGGTGCGGGATCCTTGACTTTTACTTTGAGGAAATAGGAGTGTTCCAAGCAGGCTCTCGTCGTGCACAGCTCAGCATGGAATAATAGCATTGGACCTCGATTCTAAGCTGTTGGTTGCCAGAAGCGAGGTAATGATGAAGAGGGATAGTTGGGGGCATTCGTATTTAACTGTCAGAGGTGAAATTCTTGGATTTGTTAAAGACGGACTACTGCGAGAGCATCTGCCATGGATGTTTTCATTGATCAA…
AY046834.1	Eukaryota	Stramenopiles	Sagenista	MAST-9	MAST-9A	MAST-9A_X	MAST-9A_XX	MAST-9A_XX_sp.	CGGTAATTCCAGCTCCAATAGCGTATATTAAAGTTGTTGCAGTTAAAAAGCTCGTAGTTGGATTTCTTGTGCATGAAGCGGGTCGGCTCAAAGAGTCTGTACTAGCTTTCATGCACAATCCTCGTAACAAGCTGTCGGTGAGTTAACTCCATTCGGCAGTGAGTTGCGTCATTTACTGTGAACAAATTAGAGTGTTTAAAGCAGGCAAATGCTGTGAATACATTAGCATGGAATAATAAGATAGGACCTAGAGTCTATTTTGTTGGTTGCGATTTTAGGTAATGATTAATAGGGATAGTTGGGGGTATTCATATTCAATTGTCAGAGGTGAAATTCTTGGATTTATGGAAGATGAACAACTGCGAAAGCATTTACCAAGGATGTTTTCATTAATCAAGA…
AY046835.1	Eukaryota	Alveolata	Dinoflagellata	Syndiniales	Dino-Group-II	Dino-Group-II-Clade-15	Dino-Group-II-Clade-15_X	Dino-Group-II-Clade-15_X_sp.	CGGTAATTCCAGCTCCAATAGCGTATATTAAAGTTGTTGCGGTTAAAAAGCTCGTAGTTGGATTTCTGTTGAGAGTGGCCAGTCCGCACTTAGTGCGAGTATTTGGTTCAGTCTCGGCATCCTCCAGGGGAGCGTACTGTACTTGATTGTATGGTGCGCAATTCTGGACTTTTACTTTGAGGAAATTAGAGTGTTCACGGCAGGCATTTGCCTTGAATATGTTAGCATGGAATAATAATATAAGACCTTGGTCTTATTTTGTTGGTTTCTAGGRGCAGGGTAATGATTAATAGGGATAATTGGGGGTATTCGAATTAAGGCGTCAGAGGTGGAATTCTTGGATTGCCTTACGACGAACTACTGCGAAAGCATTTACCAAGGATGTTTTCATTGATCAAG…
AY046836.1	Eukaryota	Stramenopiles	Ochrophyta	Chrysophyceae	Chrysophyceae_X	Chrysophyceae_Clade-I	Chrysophyceae_Clade-I_X	Chrysophyceae_Clade-I_X_sp.	CGGTAATTCCAGCTCCAATAGCGTATACTAAAGTTGTTGCAGTTAAAAAGCTCGTAGTTGGATTTCTGTTATTAAAAATCGGTCGTGTCCTCACGGATTCTGTACCAGATTCCTTAATTGCATCTTCAAGGTTCTGGTATCTGGTATTAATTTATCGGGTATTCGGTCCTTGTCATTTACTGTGAGCAAAATAGAGTGTTCAAAGCAGGCTTAGGCCATGAATACATTAGCATGGAATAATAAGATAGGACCTTGGTCTATTTTGTTGGTTTACATTCCAAGGTAATGATTAATAGGGATAGTTGGGGGTATTTGTATTCAATTGTCAGAGGTGAAATTCTTGGATTTATGGAAGACAAACTACTGCGAAAGCATTTACCAAGGATGTTTTCATTAATC…
AY046837.1	Eukaryota	Stramenopiles	Sagenista	MAST-9	MAST-9A	MAST-9A_X	MAST-9A_XX	MAST-9A_XX_sp.	CGGTAATTCCAGCTCCAATAGCGTATATTAAAGTTGTTGCAGTTAAAAAGCTCGTAGTTGGATTTCTTGTATATGAAGCGGGTCGGCTCAAAGAGTCTGTACTAGCTTTCATATACAATCCTCGTAACAAGCTGTCGGATGATTAAATTCTTTTGGCAGTGAGTTGCGTCATTTACTGTGAACAAATTAGAGTGTTTAAAGCAGGCAAATGCTGTGAATACATTAGCATGGTATAATAAGATAGGACCTAGAGTCTATTTTGTTGGTTGCGATTTTAGGTAATGATTAATAGGGATAGTTGGGGGTATTCATATTCAATTGTCAGAGGTGAAATTCTTGGATTTATGGAAGATGAACAACTGCGAAAGCATTTACCAAGGATGTTTTCATTAATCAAGA…
AY046838.1	Eukaryota	Stramenopiles	Sagenista	MAST-9	MAST-9A	MAST-9A_X	MAST-9A_XX	MAST-9A_XX_sp.	CGGTAATTCCAGCTCCAATAGCGTATATTAAAGTTGTTGCAGTTAAAAAGCTCGTAGTTGGATTTCTTGTGCATGAAGCGGGTCGGCTCAAAGAGTCTGTACTAGCTTTCATGCACAATCCTCGTAACAAGCTGTCGGTGAGTTAACTCCATTCGGCAGTGAGTTGCGTCATTTACTGTGAACAAATTAGAGTGTTTAAAGCAGGCAAATGCTGTGAATACATTAGCATGGAATAATAAGATAGGACCTAGAGTCTATTTTGTTGGTTGCGATTTTAGGTAATGATTAATAGGGATAGTTGGGGGTATTCATATTCAATTGTCAGAGGTGAAATTCTTGGATTTATGGAAGATGAACAACTGCGAAAGCATTTACCAAGGATGTTTTCATTAATCAAGA…
AY046839.1	Eukaryota	Archaeplastida	Chlorophyta	Trebouxiophyceae	Chlorellales	Chlorellales_X	Picochlorum	Picochlorum_sp.	CGGTAATTCCAGCTCCAATAGCGTATATTTAAGTTGCTGCAGTTAAAAAGCTCGTAGTTGGATTTCGGGTGGGAATGGCCGGTCCGCCGTTTCGGTGTGCACTTGCTACGCCCACCTTGCTGCCGGGGACGTGCTCTTGGGTTCACGCTCGGGACACGGAGTCGGCGAGGTTACTTTGAGTAAATTAGAGTGTTCAAAGCAGGCCTACGCTCTGAATACATTAGCATGGAATAACACGATAGGACTCTGGCCTATTTTGTTGGTCTGTAGGACCGGAGTAATGATTAAGAGGGACAGTCGGGGGCATTCGTATTTCATTGTCAGAGGTGAAATTCTTGGATTTATGAAAGACGAACTACTGCGAAAGCATTTGCCAAGGATGTTTTCATTAATCAAGAA…
AY046840.1	Eukaryota	Rhizaria	Radiolaria	Acantharea	Acantharea_C	Acantharea_C3	Litholophus	Litholophus_spB	CGGTAATTCCAGCTCCAATAGCGTATACTAACGTTGTTGCAGTTAAAAAGCTCGTAGTCGGATTTCAGTATTAGGCCCTTCTTCCAATACGGTTGCTAGTGGTCTTTACTTCCTTAACAGAATCTTTCATCTCATTAATTTGGGGTGTTTGGGGCCTGTTTCTTTTACTTTGAGAAAATTAGAGTGTTCAAAGCGGGTTTTCGCCTGGATACTACTCTTGGAATAATAATATAGGACTTTGGTTCTTTTTTGTTGGTGACTTAGAACCGAAGTAATGATTGATAGGGACAGTTGGGGTCATTCGTACTATGAAGCGAGAGGTGAAATTCATGGACCTTTGTATGACGAACTACTGCGAAAGCATTTGACTAGGATGTTCCCGTTGATCAAGAACGAAAG…
AY046841.1	Eukaryota	Alveolata	Dinoflagellata	Syndiniales	Dino-Group-I	Dino-Group-I-Clade-2	Dino-Group-I-Clade-2_X	Dino-Group-I-Clade-2_X_sp.	CGGTAATTCCAGCTCCAATAGCGTATATTAAAGTTGTTGCGGTTAAAACGCTCGTAGTTGGGTTTCTGTCAGGAACAACTGGTCTGTCCTGAGTGTCGAGTACTAGTTCGGCTCCTGGCATCTTCTTGGGGAACGGGTGCGCACTTCACTGTGTGGCCTGGAAACCTTGACGTTTACTTTGAGGAAATGAGAGTGCTTCAAGCGGGTGTCCGCCACGAATACGTTAGCATGGAATAATAGTATTGGACCTCGGATCATAGCTGTTGGTTGCTGGAATCGGGGTGAGGGTAAACAGGGACAGTTGGGGGCATTCGTATTTAACTGTCAGAGGTGAAATTCTTGGATTTGTTAAAGACGGACTACTGCGAAAGCATTTGCCAAGGATGTTTTCATTGATCA…
AY046842.1	Eukaryota	Alveolata	Apicomplexa	Gregarinomorphea	Eugregarinorida	Paralecudinids	Paralecudina	Paralecudina_sp.	CGGTAATTCCAGCTCCAATAGCATATATTAAAGTTGTTGCAGTTAAAAAGCTCGTAGTCGAACATTGTTCATTTGACCATGTTTTGCAGCTATGCTGCATGGATGATCGAATGAGCTTTGCGCAGCACTATTGTCTCTGACGTAGTGCTCTGCCACTTTGAATATATCAAAGTGTTCAAAGCAAGTTTTCTTGATTGCTCAAGCATGGAATACGGAATCGGCGTTTGCCTTTTCTTAGGTTCTGAGGGCATTTGCAATGATTGAGAGGAACGGATGGGGGAATACGCATTTGACTGTTAGAGGTGAAATTCTTGGATCAGTCAAAGGCGAACTGATGCGAAAGCGTTTTCCAAGAACGTTTTTATTGATCAAGAACGAAAGTTAAGGGATCGAAGACGA…
AY046843.1	Eukaryota	Rhizaria	Radiolaria	Acantharea	Acantharea_B	Acantharea_B1	Acanthochiasma	Acanthochiasma_sp.	CGGTAATTCCAGCTCCAATAGCGTATACTAATGTTGTTGCAGTTAAAAAGCTCGTAGTCGGATTTCAGAATTAATATTTCGCCTCTTATGGCCGTGATGTTTTTTCTTCTTAACGAGAAGCTATCGTCGCCTTAGTTGGTTGCGGTAGGGTATCGTTTCTTTTACTTTGAGAAAATTAGAGTGTTCAAAGCAGGCATTTGCCCGAATATTACTCTTGGAATAATCGTATAGGACTTTGGTTCTCATTTGATGGTTTGGAGGCCGAAGTAATGATTAATAGGGACGGTTGGGGTCATTCGTACTGCAAAGCGAGCGGTGAAATGCTTGGACCTTTGTATGACGACCTACTGCGAAAGCATTTGACTAGGACGTTCCCGTTGATCAAGAACGAAAGTTGGG…
AY046844.1	Eukaryota	Stramenopiles	Ochrophyta	Chrysophyceae	Chrysophyceae_X	Chrysophyceae_Clade-I	Chrysophyceae_Clade-I_X	Chrysophyceae_Clade-I_X_sp.	CGGTAATTCCAGCTCCAATAGCGTATACTAAAGTTGTTGCAGTTAAAAAGCTCGTAGTTGGATTTCTGTTATTAAAAATCGGTCGTGTCCTCACGGATTCTGTACCAGGTTTCTTAATTGCATCTTCAAGGTTCTGGTGTCTGGTATTAATTTATCGGGTATTCGGTCCTTGTCACTTACTGTGAGCAAAATAGAGTGTTCAAAGCAGGCTTAGGCCATGAATACATTAGCATGGAATAATAAGATAGGACCTTGGTCTATTTTGTTGGTTTACATTCCAAGGTAATGATTAATAGGGATAGTTGGGGGTATTTGTATTCAATTGTCAGAGGTGAAATTCTTGAATTTATGGAAGACAAACTACTGCGAAAGCATTTACCAAGGATGTTTTCATTAATC…
AY046845.1	Eukaryota	Rhizaria	Radiolaria	Acantharea	Acantharea_C	Acantharea_C3	Litholophus	Litholophus_spB	CGGTAATTCCAGCTCCAATAGCGTATACTAATGTTGTTGCAGTTAAAAAGCTCGTAGTCGGATCTCAGTATTAGGCCCTTCTTCCAATACGGTTGCTAGTGGTCTTTACTTCCTTAACAGAACCTTTCATCTCATTAATTTGGGGTGTTTGGGGCCTGTTTCTTTTACTTTGAGAAAATTAGAGTGTTCAAAGCGGGTTTTCGCCTGGATATTACTCTTGGAATAATAATATAGGACTTTGGTTCTTTTTTGTTGGTGACTTAGAACCGAAGTAATGATTGATAGGGACAGTTGGGGTCATTCGTACTATGAAGCGAGAGGTGAAATTCATGGACCTTTGTATGACGAACTACTGCGAAAGCATTTGACTAGGATGTTCCCGTTGATCAAGAACGAAAG…
AY046846.1	Eukaryota	Stramenopiles	Sagenista	MAST-9	MAST-9A	MAST-9A_X	MAST-9A_XX	MAST-9A_XX_sp.	CGGTAATTCCAGCTCCAATAGCGTATATTAAAGTTGTTGCAGTTAAAAAGCTCGTAGTTGGATTTCTTGTGCATGAAGCGGGTCGGCTCAACGAGTCTGTACTAGCTTTCATGCACAATCCTCGTAACAAGCTGTCGGTGAGTTAACTCCATTCGGCAGTGAGTTGCGTCATTTACTGTGAACAAATTAGAGTGTTTAAAGCAGGCAAATGCTGTGAATACATTAGCATGGAATAATAAGATAGGACCTAGAGTCTATTTTGTTGGTTGCGATTTTAGGTAATGATTAATAGGGATAGTTGGGGGTATTCATATTCAATTGTCAGAGGTGAAATTCTTGGATTTATGGAAGATGAACAACTGCGAAAGCATTTACCAAGGATGTTTTCATTAATCAAGA…
AY046847.1	Eukaryota	Excavata	Metamonada	Carpediemonadea	Carpediemonadida	Carpediemonadidae	Kipferlia	Kipferlia_bialata	CGGTAATTCCAGCTCCAATAGTGCACATTAAAGTTGCTGCGATTAAAAAGCACGTAGCCGGATTTTGGGGTGCCTGTATCGACCCCACTCAGTAGAGTGGTGTGTTGAACACGGGTGTCCTTTCGCTTGGGTGTGACCTTCGGGTTTCGCTCGGGCATATTACCATGAGGAAATTGGAGTGCTCAAGGCATGCGTCTTGCAGTTGAACAGTACAGCATGGGATAATTTTACATGACGAGTTTCCATTCTATTGGTTTCTGGGAACTCGTAATGATTAATGGGGGCGGTTGAGGTCCTTCGTACTCAAGTGTTAGCAGTGGAATGCTCAGACCACTTGAAGACGAACAAAGGCGAAAGCAATGGACTTACACGTTCTCGTCGGTCAAGTACGATAGCATG…
AY046848.1	Eukaryota	Stramenopiles	Sagenista	MAST-9	MAST-9A	MAST-9A_X	MAST-9A_XX	MAST-9A_XX_sp.	CGGTAATTCCAGCTCCAATAGCGTATATTAAAGTTGTTGCAGTTAAAAAGCTCGTAGTTGGATTTCTTGTGCATGAAGCGGGTCGGCTCAACGAGTCTGTACTAGCTTTCATGCACAATCCTCGTAACAAGCTGTCGGTGAGTTAACTCCATTCGGCAGTGAGTTGCGTCATTTACTGTGAACAAATTAGAGTGTTTAAAGCAGGCAAATGCTGTGAATACATTAGCATGGAATAATAAGATAGGACCTAGAGTCTATTTTGTTGGTTGCGATTTTAGGTAATGATTAATAGGGATAGTTGGGGGTATCCATATTCAATTGTCAGAGGTGAAATTCTTGGATTTATGGAAGATGAACAACTGCGAAAGCATTTACCAAGGATGTTTTCATTAATCAAGA…
AY046849.1	Eukaryota	Archaeplastida	Chlorophyta	Chloropicophyceae	Chloropicales	Chloropicaceae	Chloroparvula	Chloroparvula_pacifica	CGGTAATTCCAGCTCCAATAGCGTATATTTAAGTTGTTGCAGTTAAAAAGCTCGTAGTTGGATTTCGGGCCCAGGTGACCGGTCCGCCGTTTCGGTGTGCACTGGTTAGCTCGGTCTTTCTGCCGGGGACGCGCTCCGTCTTAATTGCCGGACGCGGAGTCGGCGATGTTACTTTGAAAAAATTAGAGTGTTCAAAGCAGGCTTACGCTCTGAATACTATAGCATGGAATAACACGATAGGACTCCGAGCCTATTTTGTTGGTCTTCGGGACCGGAGTAATGATTAAGAGGGACAGTTGGGGGCATTCGTATTACGGTGTCAGAGGTGAAATTYTTGGATTTCCGTAAGACGAACTTCTGCGAAAGCATTTGCCAAGGATGTTTTCATTAATCAAGAAC…
AY046850.1	Eukaryota	Excavata	Metamonada	Carpediemonadea	Carpediemonadida	Carpediemonadidae	Kipferlia	Kipferlia_bialata	CGGTAATTCCAGCTCCAATAGTGCACATTAAAGTTGCTGCGATTAAAAAGCACGTAGCCGGATTTTGGGGTGCCTGTATCGACCCCACTCAGTAGAGTGGTGTGTTGAACACGGGTGTCCTTTCGCTTGGGTGCGACCTTCGGGTTTCGCTCGGGCATATTACCATGAGGAAATTGGAGTGCTCAAGGCATGCGTCTTGCAGTTGAACAGTACAGCATGGGATAATTTTACATGACGAGTTTCCATTCTATTGGTTTCTGGGAACTCGTAATGATTAATGGGGGCGGTTGAGGTCCTTCGTACTCAAGTGTTAGCAGTGGAATGCTCAGACCACTTGAAGACGAACAAAGGCGAAAGCAATGGACTTACACGTTCTCGTCGGTCAAGTACGATAGCATG…
AY046851.1	Eukaryota	Archaeplastida	Chlorophyta	Trebouxiophyceae	Chlorellales	Chlorellales_X	Picochlorum	Picochlorum_sp.	CGGTAATTCCAGCTCCAATAGCGTATATTTAAGTTGCTGCAGTTAAAAAGCTCGTAGTTGGATTTCGGGTGGGAATGGCCGGTCCGCCGCTTCGGTGTGCACTTGCTACGCCCACCTTGCTGCCGGGGACGTGCTCTTGAGTTCACGCTCGGGACACGGAGTCGGCGAGGTTACTTTGAGTAAATTAGAGTGTTCAAAGCAGGCCTACGCTCTGAATACATTAGCATGGAATAACACGATAGGACTCTGGCCTATCTTGTTGGTCTGTAGGACCGGAGTAATGATTAAGAGGGACAGTCGGGGGCATTCGTATTTCATTGTCAGAGGTGAAATTCTTGGATTTATGAAAGACGAACTACTGCGAAAGCATTTGCCAAGGACGTTTTCATTAATCAAGAA…
AY046852.1	Eukaryota	Stramenopiles	Ochrophyta	Chrysophyceae	Chrysophyceae_X	Chrysophyceae_Clade-I	Chrysophyceae_Clade-I_X	Chrysophyceae_Clade-I_X_sp.	CGGTAATTCCAGCTCCAATAGCGTATACTAAAGTTGTTGCAGTTAAAAAGCTCGTAGTTGGATTTCTGTTATTAAAAATCGGTCGTGTCCTCACGGATTCTGTACCAGGTTTCTTAATTGCATCTTCAAGGTTCTGGTATCTGGTATTAATTTATCGGGTATTCGGTCCTTGTCATTTACTGTGAGCAAAATAGAGTGCTCAAAGCAGGCTTAGGCCATGAATACATTAGCATGGAATAATAAGATAGGACCTTGGTCTATTTTGTTGGTTTACATTCCAAGGTAATGATTAATAGGGATAGTTGGGGGTATTTGTATTCAATTGTCAGAGGTGAAATTCTTGGATTTATGGAAGACAAACTACTGCGAAAGCATTTACCAAGGATGTTTTCATTAATC…
AY046853.1	Eukaryota	Stramenopiles	Ochrophyta	Bacillariophyta	Bacillariophyta_X	Polar-centric-Mediophyceae	Chaetoceros	Chaetoceros_curvisetus_2b	CGGTAATTCCAGCTCCAATAGCGTATATTAAAGTTGTTGCAGTTAAAAAGCTCGTAGTTGAATTTCTGATAGAAGGGAGCGGTTCCGCATTCTTGCGGATACTGGCTCGTCTTCCGTCATCCTTGGGCTTAGTCTCGCTGATATTAACTTATCGGCGTGTACGATGCCCATCGTTTACTGTGAGCAAATTAGAGTGTTCAAGGCAGGCATTTTGCCATTGAATATATTAGCATGGAATAATAAGATAGGATTTCACGATTTTATTTTGTTGGTTTGCGTTGTGAAATAATGATTAAGAGGGACAGTTGTGAGTATTCGTATTCAGATGTCAGAGGTGAAATTCTTAGATTATCGGAAGACGAACGACTGCGAAAGCATTTACCAAGGATGTTTTCATTA…
AY046854.1	Eukaryota	Alveolata	Apicomplexa	Coccidiomorphea	Marosporida	Aggregatidae	Aggregata	Aggregata_sp.	CGGTAATTCCAGCTCCAATAATATATATTAAAATTGTTGCAGTTAAAAAGCTCGTAGTTGCRCTTCTATTRATATTRRAGGGGTTTTGCTTTATGGGTGATTCACCTCTATTGTTTTTRGTTTATRTTTRRRGRRATGGCTTGTRTRCTTTRRTGTRTGCGGTRTGTTTTTGGRGTTTTRCTTTGRGGGGGTTGGGGTGTTTTGGGCGRGTTGGTGCTTTGRRTRRTGTRGTRTGGGTTGTTGGGGTGTGGTTTTGGTTTTGTTTTGTTGGTTTCGGGGGTTTGGTTGGTGGTCGGTGGGGGTGGTTGGGGGTGTTTGTGTTTGGCTGCGGGGGGTGGGGTTCTTGGGTTTGTTGGGGGCGRRCTGGTGCGGRAGCRTTTRTCRRRRRTGTTTTCACTR…
AY046855.1	Eukaryota	Stramenopiles	Sagenista	MAST-9	MAST-9A	MAST-9A_X	MAST-9A_XX	MAST-9A_XX_sp.	CGGTAATTCCAGCTCCAATAGCGTATATTAAAGTTGTTGCAGTTAAAAAGCTCGTAGTTGGATTTCTTGTGCATGAAGCGGGTCGGCTCAAAGAGTCTGTACTAGCTTTCATGCACAATCCTCGTAACAAGCTGTCGGTGAGTTAACTCCATTCGGCAGTGAGTTGCGTCATTTACTGTGAACAAATTAGAGTGTTTAAAGCAGGCAAATGCTGTGAATACATTAGCATGGAATAATAAGATAGGACCTAGAGTCTATTTTGTTGGCTGCGATTTTAGGTAATGATTAATAGGGATAGTTGGGGGTATTCATATCCAATTGTCAGAGGTGAAATTCTTGGATTTATGGAAGATGAACAACTGCGAAAGCATTTACCAAGGATGTTTTCATTAATCAAGA…
AY046856.1	Eukaryota	Archaeplastida	Chlorophyta	Trebouxiophyceae	Chlorellales	Chlorellales_X	Picochlorum	Picochlorum_sp.	CGGTAATTCCAGCTCCAATAGCGTATATTTAAGTTGCTGCAGTTAAAAAGCTCGTAGTTGGATTTCGGGTGGGAATGGCCGGTCCGCCGTTTCGGTGTGCACTTGCTACGCCCACCTTGCTGCCGGGGACGTGCTCTTGAGTTCACGCTCGGGACACGGAGTCGGCGAGGTTACTTTGAGTAAATTAGAGTGTTCAAAGCAGGCCTACGCTCTGAATACATTAGCATGGAATAACACGATAGGACTCTGGCCTATCTTGTTGGTCTGTAGGACCGGAGTAATGATTAAGAGGGACAGTCGGGGGCATTCGTATTTYATTGTCAGAGGTGAAATTYTTGGGTTTATGAAAGACGAACTACTKCGAAAGCATTTGCCAAGGATGTTTTCATTAATCAAGAA…
AY046857.1	Eukaryota	Excavata	Metamonada	Carpediemonadea	Carpediemonadida	Carpediemonadidae	Kipferlia	Kipferlia_bialata	CGGTAATTCCAGCTCCAATAGTGCACATTAAAGTTGCTGCGATTAAAAAGCACGTAGCCGGATTTTGGGGTGCCTGTATCGACCCCACTCAGTAGAGTGGTGTGTTGAACACGGGTGTCCTTTCGCTTGGGTGTGACCTTCGGGTTTCGCTCGGGCATATTACCATGAGGAAATTGGAGTGCTCAAGGCATGCGTCTTGCAGTTGAACAGTACAGCATGGGATAATTTTACATGACGRGTTTCCATTCTATTGGTTTCTGGGAACTCGTAATGATTAATGGGGGCGGTTGAGGTCCTTCGTACTCAAGTGTTAGCAGTGGAATGCTCAGACCACTTGAAGACGAACAAAGGCGAAAGCAATGGACTTACACGTTCTCGTCGGTCAAGTACGATAGCATG…
AY046858.1	Eukaryota	Rhizaria	Radiolaria	Acantharea	Acantharea_B	Acantharea_B1	Acanthochiasma	Acanthochiasma_sp.	CGGTAATTCCAGCTCCAATAGCGTATACTAATGTTGTTGCAGTTAAAAAGCTCGTAGTCGGATTTCAGGATTAGTTGTCGCCCTATTACTGGGTTGTACTTCTACCCTTCCTAACGAACAGCTATCATTTCATTTATTTGATGTGGTAGTCTATCGTTTCTTTTACTTTGAGAAAATTAGAGTGTTCAAAGCAGGCTTCTGCCCGAATATTACTCTTGGAATAATACTATAGGACCTTGGACTTATTTGATGGTGAGTAGGACTGAGGTAATGATTGATAAGGACGGTTGGGGTCATTCGTACTGTAAAGCGAGCGGTGAAATGCTTGGACCTTTATATGACGACCTACTGCGAAAGCATTTGACTAGGACGTTCCCGTTGATCAAGAACGAAAGTTGG…
AY046859.1	Eukaryota	Alveolata	Apicomplexa	Gregarinomorphea	Eugregarinorida	Paralecudinids	Paralecudina	Paralecudina_sp.	CGGTAATTCCAGCTCCAATAGCATATATTAAAGTTGTTGCAGTTAAAAAGCTCGTAGTCGAAAATTGCTCGGTTGATTGCGCTTACGATTTCGTCGTTTATGTAGTTGGCTGAGCTTTGCGTAGACTTTTGCACTGCATTGGTGTTCCGCCACTTCGAATATATCAAAGTGTTCAAGGCGAGTTTCTTTGATTGCTCAAGCATGGAATACAGAATTGGCGTTTGCCTTTTCTTAGGTTCTAAAGGCATCTGCAATGATTGAGAGGAACGGTTGGGGGGATACGCATTTGACTGTTAGAGGTGAAATTCTTGGATCAGTCAAAGGCGAACTGATGCGAAAGCGTTTTCCAAAAACGTTTTTATTGATCAAGAACGAAAGTTAAGGGATCGAAGACGATCA…
AY046860.1	Eukaryota	Stramenopiles	Ochrophyta	Chrysophyceae	Chrysophyceae_X	Chrysophyceae_Clade-I	Chrysophyceae_Clade-I_X	Chrysophyceae_Clade-I_X_sp.	CGGTAATTCCAGCTCCAATAGCGTATACTAAAGTTGTTGCAGTTAAAAAGCTCGTAGTTGGATTTCTGTTATTAAAAATCGGTCGTGTCCTCACGGATTCTGTACCAGGTTTCTTAATTGCATCTTCAAGGTTCTGGTATCTGGTATTAATTTATCGGGTATTCGGTCCTTGTCATTTACTGTGAGCAAAATAGAGTGTTCAAAGCAGGCTTAGGCCATGAATACATTAGCATGGAATAATAAGATAGGACCTTGGTCTATTTTGTTGGTTTACATTCCAAGGTAATGATTAATAGGGATAGTTGGGGGTATTTGTATTCAATTGTCAGAGGTGAAATTCTTGGATTTATGGAAGACAAACTACTGCGAAAGCATTTACCAAGGATGTTTTCATTAATC…
AY046861.1	Eukaryota	Alveolata	Ciliophora	Plagiopylea	Plagiopylea_X	Trimyemidae	Trimyema	Trimyema_sp.	CGGTAATTCCAGCTCCAATAGCGTATATTAAAGTTGTTGCAGTTAAAAAGCTCGTAGTCGATATTCTAAGTAGCAGTTGTACGGTTTAACTGAATAACTGCTACTTATCAGCTCGAAAACTTTATCGACCTTCATTGGTTCGATTTTGCAGATCGGGCATTTTACTGAGAAAAAATTAGAGTGTTCAAGGCAGGCTATTGTCTTGAATACACAAGCTTGGAATAATAGAATAAGACTAATATCTTTTTTGTTGGTTATAAGATTTAGTAATGGTTAATAGAAACAGTTGGGGGCATTAGTATTTAATTGTCAGAGGTGAAATTCTTGGATTTATTAAAGACTAACTTATGCGAAAGCATTTGCCAAGGATGTTTTCAATTGATCAAGAACGAAAGTTAG…
AY046862.1	Eukaryota	Alveolata	Dinoflagellata	Syndiniales	Dino-Group-I	Dino-Group-I-Clade-3	Dino-Group-I-Clade-3_X	Dino-Group-I-Clade-3_X_sp.	CGGTAATTCCAGCTCCAATAGCGTATATTAAAATTGTTGCGGTTAGAACGCTCGTAGTTGGACATTTGTAGGAGACTGCCGGTCTACCCCAGTGGTTAGTACTTGGCATGTCTTTTGCACCTTCCTGGTGGAAGTGTTCGCACTTTGATGTGTGGGGCGTAATCCAGAACTTTTACTTTGAGGAAATGAGAGTGCTTCACGCAGGCATCCGTCGTGAATACGTTAGCATGGAATAACACTATAGACCACGTTCTAAAGCTGTTGGTTTTTAGGACGAGGTAATGAAAAGAGGGATAGTTGGGGGCATTCGTATTTAACTGTCAGAGGTGAAATTCTTGGATCTTTAAAAGACGAACTACTGCGAAAGCATCTGCCCAGGATGTTTCTATTAATCAAGAA…
AY046863.1	Eukaryota	Stramenopiles	Pseudofungi	Oomycota	Oomycota_X	Oomycota_XX	Oomycota_XXX	Oomycota_XXX_sp.	CGGTAATTCCAGCTCCAATAGCGTATATTAAAGTTGTTGCAGTTAAAAAGCTCGTAGTTGGATTTCTGGTCTAGGTTATCGGTCGTCGTGCGTATGCGCGATTGAACTTGTATGACTTGGGTCATTTTTTGTGAGGATGTGCTTCTGGCATTAAGTTGTCGGGGGTATGGACTTGCATCGTTTACTGTGAAAAAATTAGAGTGTTTAAAGCAGGCGTTGGCCATTTTTGAATACATTAGCATGGAATAATAAGATACGACTTTGGTGGTCTATTTTGTTGGTTTGCACACCAGAGTAATGATTAATAGGGACAGTTGGGGGTATTCATACTTCAGCGTCAGAGGTGAAATCCTTGGWTCGCTGAAAGATGATCTTAGGCGAAAGCATTTACCATGGATG…
AY046864.1	Eukaryota	Stramenopiles	Ochrophyta	Chrysophyceae	Chrysophyceae_X	Chrysophyceae_Clade-I	Chrysophyceae_Clade-I_X	Chrysophyceae_Clade-I_X_sp.	CGGTAATTCCAGCTCCAATAGCGTATACTAAAGTTGTTGCAGTTAAAAAGCTCGTAGTTGGATTTCTGTTATTAAAAATCGGTCGTGTCCTCACGGATTCTGTACCAGGTTTCTTAATTGCATCTTCAAGGTTCTGGTATCTGGTATTAATTTATCGGGTATTCGGTCCTTGTCATTTACTGTGAGCAAAATAGAGTGTTCAAAGCAGGCTTAGGCCATGAATACATTAGCATGGAATAATAAGATAGGACCTTGGTCTATTTTGTTGGTTTACATTCCAAGGTAATGATTAATAGGGATAGTTGGGGGTATTTGTATTCAATTGTCAGAGGTGAAATTCTTGGATTTATGGAAGACAAACTACTGCGAAAGCATTTACCAAGGATGTTTTCATTAATC…
AY046865.1	Eukaryota	Alveolata	Ciliophora	Spirotrichea	Strombidiida	Strombidiidae	Strombidiidae_X	Strombidiidae_X_sp.	CGGTAATTCCAGCTCCAATAGCGTATATTAAAGTTGTTGCAGTTAAAAAGCTCGTAGGTTGCGATTTCTGGGAGGGTGCCAATGTCCGCCAACGCGCGTGCGCASGGGCGCCCTTCCATCCTTCTGTCAACGCCTCTTGGCATTCGTTTGCTGGTGGCGGGCTCAGATACTTTACCTTGAGAAAATTAGAGTGTTTCAGGCAGGCTAGGCCGGAATACATTAGCATGGAATAATGGAATAGGACTACGGTCTCTTTGTTGGTTTGAGGGACTGCAGTAATGATTAATAGGGACAGTTGGGGGCATTAGTATTTAATTGTCAGAGGTGGAATTCTCAGATTTGTTAAAGACTAACTTATGCGAAAGCATTTGCCAAGGATGTTTTCATTAATCAAGAACG…
AY046866.1	Eukaryota	Alveolata	Dinoflagellata	Dinophyceae	Dinophyceae_X	Dinophyceae_XX	Dinophyceae_XXX	Dinophyceae_XXX_sp.	CGGTAATTCCAGCTCCAATAGCGTATATTAAAGTTGTTGCGGTTAAAAAGCTCGTAGTTGGATTTCTGTCTAAAGCGTCCGGTCCGCCCATTGGGTGTGCATCTGGTTCGTTTTTGGCATCTTTCAGACCAGCTGTGATGCACTTGACTGTGTGTCCTGGTGGCCTGATCTTTTACTTTGAGGAAATTAGAGTGTTTCACGCAGGCATACGCCTTGAATATAATAGCATGGAATAATGACTTAGGACCTCAGTTCTAACTTGTTGGTTTTTAGAACAGAGGTAATGATTAATAGGGATAGTTGGGGGCATTCGTATTTAACTGTCAGAGGTGAAATTYTTGGATTTGTTAAAGACGGACTACTGCGAAAGCATTTGCCAAGGATGTTTTCATTGATCAA…
AY046867.1	Eukaryota	Excavata	Metamonada	Carpediemonadea	Carpediemonadida	Carpediemonadidae	Carpediemonadidae_X	Carpediemonadidae_X_sp.	CGGTAATTCCAGCTCCAATAGTGCACATTAAAGTTGCTGCGATTAAAAAGCACGTAGCCGGATTTTGGGGTGCCTGTATCGACCCCACTCAGTAGAGTGGTGTGTTGAGCACGGGTGTCCTTTCGCTTGGGTGTGACCTTCGGGTTTCGCTCGGGCATATTACCATGAGGAAATTGGAGTGCTCAAGGCATGCGTCTTGCAGTTGAACAGTACAGCATGGGATAATTTTACATGACGGGTTTCCATTCTATTGGTTTCTGGGRACTCGTAATGATTAATGGGGGCGGCTGAGGTCCTTCGTACTCAAGTGTTAGCAGTGGAATGCTCAGACCACTTGAAGACGRACAAAGGCGAAAGCAATGGACTTACACGTTCTCGTCGGTCAAGTACGATAGCATG…
AY046868.1	Eukaryota	Stramenopiles	Ochrophyta	Bacillariophyta	Bacillariophyta_X	Raphid-pennate	NA	NA	CGGTAATTCCAGCTCCAATAGCGTATACTAATGTTGTTGCAGTTAAAAAGCTCGTAGTCGGATTTCAGTATTAGGCCCTTCTTCCAATACGGTTGCTAGTGGTCTTTACTTCCTTAACAGAATCTTTCATCTCATTAATTTGGGGTGTTTGGGGCCTGTTTCTTTTACTTTGAGAAAATTAGAGTGTTCAAAGCGGGTTTTCGCCTGGATATTACTCTTGGAATAATAATATAGGACTTTGGTTCTTTTTTGTTGGTTAGTTTACCSAGGTAATGATTAATAGGGACAGTTGGGGGTATTCGTATTCCATTGTCAGAGGTGAAATTCTTGGATTTCTGGAAGACGRACTACTGCGAAAGATTTACCAAGGATGTTTTCATTAATCAAGAACGAAAGTTA…
AY046869.1	Eukaryota	Alveolata	Dinoflagellata	Syndiniales	Dino-Group-II	Dino-Group-II-Clade-15	Dino-Group-II-Clade-15_X	Dino-Group-II-Clade-15_X_sp.	CGGTAATTCCAGCTCCAATAGCGTATATTAAAGTTGTTGCGGTTAAAAAGCTCGTAGTTGGATTTCTGTTGAGAGTGGCCAGTCCGCACTTAGTGGAGTATTTGGTTCAGTCTCGGCATCCTCCAGGGGAGCGTACTGTACTTGATTGTATGGTGCGCAATTCTGGACTTTTACTTTGAGGAAATTAGAGTGTTCACGGCAGGCATTTGCCTTGAATATGTTAGCATGGAATAATAATATAAGACCCTGGTCTTATTTTGTTGGTTTCTAGGAGCAGGGTAATGATTAATAGGGATAATTGGGGGTATTCGAATTAAGGCGTCAGAGGTGGAATTCTTGGATTGCCTTACGACGAACTACTGCGAAAGCATTTACCAAGGATGTTTTCATTGATCAAGA…
AY046870.1	Eukaryota	Stramenopiles	Sagenista	MAST-9	MAST-9A	MAST-9A_X	MAST-9A_XX	MAST-9A_XX_sp.	TGGTAATTCCAGCTCCAATAGCGTATATTAAAGTTGTTGCAGTTAAAAAGCCCGTAGTTGGATTTCTTGTGCATGAAGCGGGTCGGCTCAAAGAGTCTGTACTAGCTTTCATGCACAATCCTCGTAACAAGCTGTCGGTGAGTTAACTCCATTCGGCAGTGAGTTGCGTCATTTACTGTGAACAAATTAGAGTGTTTAAAGCAGGCAAATGCTGTGAATACATTAGCATGGAATAATAAGATAGGATCTAGAGTCTATTTTGTTGGTTGCGATTTTAGGTAATGATTAATAGGGATAGTTGGGGGTATTCATATTCAATTGTCAGAGGTGAAATTCTTGGATTTATGGAAGATGAACAACTGCGAAAGCATTTACCAAGGATGTTTTCATTAATCAAGA…
AY046871.1	Eukaryota	Archaeplastida	Chlorophyta	Trebouxiophyceae	Chlorellales	Chlorellales_X	Picochlorum	Picochlorum_sp.	CGGTAATTCCAGCTCCAATAGCGTATATTTAAGTTGCTGCAGTTAAAAAGCTCGTAGTTGGATTTCGGGTGGGAATGGCCGGTCCTCCGTTTCGGTGTGCACTTGCTACGCCCACCTTGCTGCCGGGGACGTGCTCTTGAGTTCACGCTCGGGACACGGAGTCGGCGAGGTTACTTTGAGTAAATTAGAGTGTTCAAAGCAGGCCTACGCTCTGAATACATTAGCATGGAATAACACGATAGGACTCTGGCCTATCTTGTTGGTCTGTAGGACCGGAGTAATGATTAAGAGGGACAGTCGGGGGCATTCGTATTTCATTGTCAGAGGTGAAATTCTTGGATTTATGAAAGACGAACTACTGCGAAAGCATTTGCCAAGGATGTTTTCATTAATCAAGAA…
AY046872.1	Eukaryota	Stramenopiles	Ochrophyta	Bolidophyceae	Parmales	Parmales_env_2	Parmales_env_2_X	Parmales_env_2_X_sp.	CGGTAATTCCAGCTCCAATAGCGTATATTAAAGTTGTTGCAGTTAAAAAGCTCGTAGTTGGATTTCTGGTGGGGGTGTTTGGCCGGCTCAATGAGTTTTGCGCCTATACGTCTCCGCCATCCTTGGGGAAAACTTGCTTGGCATTAGGTTGTCGAGTTTGGGATCCCCGTCGTTTACTGTGAAAAAATTAGAGTGTTCAAAGCAGGCTCATGCCGTTGAATACATTAGCATGGAATAATAAGATAGGACCTTGGTACTATTTTGTTGGTTTGCGTACCTAGGTAATGATTAATAGGGACAGTTGGGGGTATTCGTATTCAATTGTCAGAGGTGAAATTCTTGGATTTATGGAAGACGAACTACTGCGAAAGCATTTACCAAGGATGTTTTCATTAATCA…
AY046873.1	Eukaryota	Alveolata	Apicomplexa	Gregarinomorphea	Gregarinomorphea_X_GRE1	Gregarinomorphea_X_GRE1_X	Gregarinomorphea_X_GRE1_XX	Gregarinomorphea_X_GRE1_XX_sp.	CGGTAATTCCAGCTCCAATAGCGTATATTAAAGTTGTTGCAGTTAAAAAGCTCGTAGTTGGGACGATCTGTCTGTTGAACGTCTCTTCATAGAGTGTGAGGCAGACATGGGCTTCTCGGGAGTCTCTGTTACTTTGAGAAAAATTGAGTGTTTCAGGCGGGCCAGAGCTGAAATAGTGTACCATGGAATAACGCAGTGGCTAGCTCGCTCTTTCTTCGGTTTAGGCGGGTTAGTACGTGGTTGATAGGAACAGTCGGGGGCATTCGTATTGAACAGTCAGAGGTGAAATTCTTAGATTTGTTCAAGACGAACTAATGCGAAAGCATCTGCCAAGGGTGTTTTCATTAATCAAGAACGAAAGTTAGGGGATCCAAGACGATCTGATACCGTCGTAGTCTT…
AY082969.1	Eukaryota	Opisthokonta	Fungi	Ascomycota	Pezizomycotina	Leotiomycetes	Articulospora	Articulospora_tetracladia	AACCTGGTTGATCCTGCCAGTAGTCATATGCTTGTCCCAAAGATTAAGCCATGCATGTCTAAGTATAAGCAATCTATACGGTGAAACTGCGAATGGCTCATTAAATCAGTTATCGTTTATTTGATAGTACCTTACTACTTGGATAACCGTGGTAATTCTAGAGCTAATACATGCTAAAAACCTCGACTTCGGAAGGGGTGTATTTATTAGATAAAAAACCAATGCCCTTCGGGGCTCCTTGGTGATTCATAATAACTTAACGAATCGCATGGCCTTGTGCCGGCGATGGTTCATTCAAATTTCTGCCCTATCAACTTTCAATCGTATGGTATTGGCCTACGATGGTTTCAACGGGTAACGGGGAATTAGGGTTCTATTCCGGAGAGGGAGCCTGAGAAA…
AY082970.1	Eukaryota	Stramenopiles	Ochrophyta	Chrysophyceae	Chrysophyceae_X	Chrysophyceae_Clade-B1	Chrysophyceae_Clade-B1_X	Chrysophyceae_Clade-B1_X_sp.	AACCTGGTTGATCCTGCCAGTAGCATATGCTTGTCTCAAAGATTAAGCCATGCATGTCTAAGTATAAACAAATCTATACAGTGTAACTGCGAATGGCTCATTATATCAGTTATAATTTATTTGATGGTCCTTGCTACTTGGATAACCGTAGTAATTCTAGAGCTAATACATGCATCAAGCCCCGACTTCTGGAAGGGGTGTATTTATTAGATGGAAACCAATGCGGGGAAACCCGGAACCTGGTGATTCATAATAACTTTCGGATCGATTTATTCGATGCATCATTCAAGTTTCTGCCCTATCAGCTTTGGATGGTAGGGTATTGGCCTACCATGGCTTTGACGGGTAACGGAGAATTAGGGTTCGATTCCGGAGAGGGAGCCTGAGAAACGGCTACCA…
AY082971.1	Eukaryota	Opisthokonta	Fungi	Ascomycota	Pezizomycotina	Dothideomycetes	Teratosphaeriaceae	Teratosphaeriaceae_sp.	AACCTGGTTGATCCTGCCAGTAGTCATATGCTTGTCTCAAAGATTAAGCCATGCATGTCTAAGTATAAGCAACTATACGGTGAAACTGCGAATGGCTCATTAAATCAGTTATCGTTTATTTGATAGTACCTTACTACATGGATACCTGTGGTAATTCTAGAGCTAATACATGCTAAAAACCCCGACTTCGGGAGGGGTGTATTTATTAGATAAAAAACCAATGCCCTTCGGGGCTCCTTGGTGAATCATAATAACTTAACGAATCGCATGGCCTTGCGCCGGCGATGGTTCATTCAAATTTCTGCCCTATCAACTTTCGATGGTAGGATAGTGGCCTACCATGGTAGCAACGGGTAACGGGGAATTAGGGTTCGACTCCGGAGAGGGAGCCTGAGAAAC…
AY082972.1	Eukaryota	Archaeplastida	Chlorophyta	Chlorophyceae	Chlamydomonadales	Chlamydomonadales_X	Chlamydomonas	Chlamydomonas_acidophila	AACCTGGTTGATCTGCCAGTAGTCATATGCTTGTCTCAAAGATTAAGCCATGCATGTCTAAGTATAAACTGCTTATACTGTGAAACTGCGAATGGCTCATTAAATCAGTTATAGTTTATTTGATGGTACCTCTACTCGGATAACCGTAGTAATTCTAGAGCTAATACGTGCGCACATCCCGACTTCTGGAAGGGACGTATTTATTAGATAAAAGGCCAGCCGGGCTCACGCCCGACCTTCGGTGACTCATGGTAACTTCACGAATCGCATGGCCTCGCGCCGGCGATGTTTCATTCAAATTTCTGCCCTATCAACTTTCGATGGTAGGATAGAGGCCTACCATGGTGGTAACGGGTGACGGAGGATTAGGGTTCGATTCCGGAGAGGGAGCCTGAGAAA…
AY082973.1	Eukaryota	Archaeplastida	Streptophyta	Zygnemophyceae	Zygnemophyceae_X	Zygnemophyceae_XX	Zygnemophyceae_XXX	Zygnemophyceae_XXX_sp.	AACCTGGTTCATCTGCCACTAGTCATATGCTTGTCTCAAAGATTAAGCCATGCATGTCTAAGTATAAACTCTTTTATACTGTGAAACTGCGAATGGCTCATTAAATCAGTTATAGTTTATTTGATGGTACTTACTACACGGATAGCCGTAGTAATTCTAGAGCTAATACGTGCACCAACTCCCATCAGGGACGTATTTATTAGATAAAAGGCCAATGCGGGCTCGCCCGGTATTGCGGTGAATCATAATAACTCCTCGAATCGCATGGCTTCGCGCCGGCGATGTTTCATTCAAATTTCTGCCCTATCAACTTTCGATGGTAGGATAGAGGCCTACCATGGTGGTAACGGGTGACGGAGAATTAGGGTTCGATTCCGGAGAGGGAGCCTGAGAAACGGC…
AY082974.1	Eukaryota	Rhizaria	Cercozoa	Filosa-Sarcomonadea	Glissomonadida	Glissomonadida_X	Glissomonadida_XX	Glissomonadida_XX_sp.	AACCTGGTTGATCCTGCCAGTAGTCATATGCTTGCCTCAAAGATTAAGCCATGCATGTCTAAGTATAAACATCTTTATACGGTGAAACTGCGTACAGCTCATTATATCAGTAATTCTTTCTTTGGTGGTTCCTTACTACATGGATAACCGTAGTAATTCTAGAGCTAATACATGCCTAAAATCTCGACTCGTGAGGGAAGAGATGGATTTATTAGATACCGAACCAATACAGCTCTGCTGTACCCTTGGTGATTCATGATAACTTTGCGGAGCGCATGGCTTTAGGTCGGCGCCAGTTCATTCAAATTTCTGCCCTATCAGCTTTCGATGGTAGTGTAGTGGACTACCAATGGCATTCACGGGTGACGGAGAATTAGGGTTCGATTCCGGAGAGGGAGC…
AY082975.1	Eukaryota	Archaeplastida	Streptophyta	Zygnemophyceae	Zygnemophyceae_X	Zygnemophyceae_XX	Zygnemophyceae_XXX	Zygnemophyceae_XXX_sp.	AACCTGGTTGATCCTGCCAGTAGTCATATGCTTGTCTCAAAGATTAAGCCATGCATGTCTAAGTATAAACTCTTTATACTGTGAAACTGCGAATGGCTCATTAAATCAGTTATAGTTTATTTGATGGTACCTTGCTACACGGATAACCGTAGTAATTCTAGAGCTAATACGTGCACCAACTCCCGACTTTCGAAGGGACGTATTTATTAGATAAAAGGCCAATGCGGGCTTGCCCGGTATTGCGGTGAATCATAATAACTCCTCGAATCGCATGGCTTTGCGCCGGCGATGTTTCATTCAAATTTCTGCCCTATCAACTTTCGATGGTAGGATAGAGGCCTACCATGGTGGTAACGGGTGACGGAGAATTAGGGTTCGATTCCGGAGAGGGAGCCTGAG…
AY082977.1	Eukaryota	Stramenopiles	Ochrophyta	Bacillariophyta	Bacillariophyta_X	Raphid-pennate	Pinnularia	Pinnularia_sp.	AACCTGGTTGATCCTGCCAGTAGTCATACGCTCGTCTCGAAGATTAAGCCATGCATGTCCAAGTATAAATCTTTTACTTTGAAACTGCGAATGGCTCACTATATAAGTTATAGTTTATTTGATAGTCCCTTACTACTTGGATAACCGTAGTAATTCTAGAGCTAATACATGCGTACATACCCTTCTGGGGTAGTATTTATTAGATGGAAACCAACCCCTTCGGGGTGATGTGGTGATTCATAATAAGCTTGCGGATCGCACGGCTTTGCTGGCGATGGATCATTCAAGTTTCTTCCCTATCAGCTTTGGACGGTAAGGTATTGGCTTACCGTGGCTTTAACGGGTAACGGAGAATTAGGGTTTGATTCCGGAGAGGGAGCCTGAGAGACGGCTACCACA…
AY082978.2	Eukaryota	Opisthokonta	Fungi	Ascomycota	Pezizomycotina	Dothideomycetes	Ochroconis	Ochroconis_humicola	AGGTGAACCTGCAGAAGGGTCATTAAATCAGTTATCGTTTATTTGATAGTGCCCTTTACTACTTGGATAACCGTGGTAATTCTAGAGCTAATACATGCATAAAGCCCCGACTTTGGAAGGGGTGTATTTATTAGATAAAAAACCAATGCCCCTCGGGGCTTGTTGGTGATTCATGATAACGCAACGAATCGCATGGCCTTGCGCTGGCGATGGTTCATTCAAATTTCTGCCCTATCAACTTTCGATTGTAGTTTAGTGGACTACAATGGTTTCAACGGGTAACGGGGAATTAGGGTTCGACTCCGGAGAGGGAGCCTGAGAAACGGCTACCACATCCAAGGAAGGCAGCAGGCGCGCAAATTACCCAATCCCGACACGGGGAGGTAGTGACAATAAATA…
AY082979.1	Eukaryota	Archaeplastida	Chlorophyta	Chlorophyceae	Chlamydomonadales	Chlamydomonadales_X	Chlamydomonas	Chlamydomonas_acidophila	AACCTGGTTGATCCTGCCAGTAGTCATATGCTTGTCTCAAAGATTAAGCCATGCATGTCTAAGTATAAACTGCTTATACTGTGAAACTGCGAATGGCTCATTAAATCAGTTATAGTTTATTTGATGGTACCTCTACTCGGATAACCGTAGTAATTCTAGAGCTAATACGTGCGCACATCCCGACTTCTGGAAGGGACGTATTTATTAGATAAAAGGCCAGCCGGGCTCACGCCCGACCTTCGGTGACTCATGGTAACTTCACGAATCGCATGGCCTCGCGCCGGCGATGTTTCATTCAAATTTCTGCCCTATCAACTTTCGATGGTAGGATAGAGGCCTACCATGGTGGTAACGGGTGACGGAGGATTAGGGTTCGATTCCGGAGAGGGAGCCTGAGAA…
AY082980.1	Eukaryota	Archaeplastida	Chlorophyta	Trebouxiophyceae	Chlorellales	Chlorellales_X	Nannochloris	Nannochloris_sp.	AACCTGGTTGATCCTGCCAGTAGTCATATGCTTGTCTCAAAGATTAAGCCATGCATGTCTAAGTATAAACTGCTTTATACTGTGAAACTGCGAATGGCTCATTAAATCAGTTATAGTTTATTTGATGGTACCTACTTACTCGGATAACCGTAGTAAATCTAGAGCTAATACGTGCGCACATCCCGACTTCTGGAAGGGACGTATTTATTAGATAAAAGGCCGACCGGGCTCTGCCGCGCCCGCGGTGACTCATGATAACTTCACGAATCGCACGGCCTCGTGCCGGCGATGTTTCATTCAAATTTCTGCCCTATCAACTTTTGATGGTAGGATAGAGGCCTACCATGGTGTTAACGGGTGACGGAGAATTAGGGTTCGATTCCGGAGAGGGAGCCCGAG…
AY082981.1	Eukaryota	Rhizaria	Cercozoa	Filosa-Sarcomonadea	Glissomonadida	Glissomonadida_X	Glissomonadida_XX	Glissomonadida_XX_sp.	AACCTGGTTGATCTGCCAGTAGTCATATGCTTGTCTCAAAGATTAAGCCATGCATGTCTAAGTATAAACATCTTTATACGGTGAAACTGCGTACAGCTCATTATATCAGTAATTCTTTCTTTGATGGTTCCTTACTACATGGATAACCGTAGTAATTCTAGAGCTAATACATGCCTAAAATCTCGACTCGTGAGGGAAGAGATGGATTTATTAGATACCGAACCAATACAGCTCTGCTGTACCCTTGGTGATTCATGATAACTTTGCGGAGCGCATGGCTTTAGGTCGGCGCCAGTTCATTCAAATTTCTGCCCTATCAGCTTTCGATGGTAGTGTAGTGGACTACCATGGCATTCACGGGTGACGGAGAATTAGGGTTCGATTCCGGAGAGGGAGCCT…
AY082982.1	Eukaryota	Stramenopiles	Ochrophyta	Chrysophyceae	Chrysophyceae_X	Chrysophyceae_Clade_C	Ochromonas	Ochromonas_sp.	AACCTGGTTGATCCTGCCAGTAGCATACGCTTGTCTCAAAGATTAAGCCATGCATGTCTAAGTATAAGCAAATTTATACGTGAAACTGCGAATGGCTCATTATATCAGTTATCGTTCATTTGGTGGTTCTTGCTACTTGGATAACCGTAGTAACTCTAGAGCTAATACATGCATTCATCCCCGACTTCTTGGAAGGGGTGTACTTATTAGATGGAAACCAATGCGGGGCAACCCGGAATCTGGTGATTCATAATAATTTTCGGATCGATCGTACGATCGATGCATCATTCAAGTTTCTGCCCTATCAGCTTTGGATGGTAGGGTATTGGCCTACCATGGCATTAACGGGTAACGGAGAATTAGGGTTCGATTCCGGAGAGGGAGCCTGAGAAATGGCTA…
AY082983.1	Eukaryota	Stramenopiles	Sagenista	Labyrinthulomycetes	Amphifilida	Amphifilaceae	Amphifila	Amphifila_sp.	AACCTGGTTGATCCTGCCAGTGATCATATTCTTCGATCAAAGATTAAGCCATGCATGTGTAAGAATAAACAGAATTATTTAGTGAATCTGCGTATGGCTCATTACAAGATTTATAGCTTCCCTGAGAGCTTATTTTAAGTAACATTAAAACAATTGGATAACCGTTGTAATTCAAGGGCTAATCATGCATCAACTACTTTTCATACGAAGAGTAGGCGTTTGTTAGTTCTAAAAACCAATATAAAGTGGTGAATCATGACAAATTGCGGATCCTTATGTTGTAAAAAACGAAGGACGACTCAGTTAGGTCTATCCCCTATCAGGTTTCGAAGCGAGTGTATTGTACTCGCTTGCCATTGACGGGTAACGGAGAATGTGGGTTCGATTCCGGAGAAGGAG…
AY082984.1	Eukaryota	Opisthokonta	Fungi	Ascomycota	Pezizomycotina	Leotiomycetes	Anguillospora	Anguillospora_filiformis	AACCTGGTTGATACTGCCAGTAGTCATATGCTTGTCTCAAAGATTAAGCCATGCATGTCTAAGTATAAGCAATCTATACGGTGAAACTGCGAATGGCTCATTAAATCAGTTATCGTTTATTTGATAGTACCTTACTACTTGGATAACCGTGGTAATTCTAGAGCTAATACATGCTAAAAACCTCGACTTCGGAAGGGGTGTATTTATTAGATAAAAAACCAATGCCCTTCGGGGCTCCTTGGTGATTCATAATAACTTAACGAATCGCATGGCCTTGTGCCGGCGATGGTTCATTCAAATTTCTGCCCTATCGACTTTCAATCGTATGGTATTGGCCTACGATGGTTTCAACGGGTAACGGGGAATTAGGGTTCTATTCCGGAGAGGGAGCCTGAGAAA…
AY082985.1	Eukaryota	Opisthokonta	Mesomycetozoa	NA	NA	NA	NA	NA	AACCTGGTTGTCCTGCCAGTAGTCATATGCTTGTCTCAAAGGTTAAGCCATGCATGTCTAAGTATAAACACTTGTACTGTGAAACTGCGAATGGCTCATTACATCAGTTATAGTTTATTTGATAGTACCTTACTACTTGGATAACCGTGGTAATTCTAGAGCTAATACATGCGCAAAATCCCGACTTCACGGAAGGGATGTATTTATTAGATAAAAACCAACCGGGCAACCGTTCTTGGTGATTCATAATAGCTTCGCGAATCGTATGGCTTTACGCCGACGATGGTTCATTCAAATTTCTGCCCTATCAACTTTCGATGGTACGATATTGGCCTACCATGGTTGTAACGGGTAACGGAGAATTAGGGTTCGATTCCGGAGAGGGAGCCTGAGAAATGG…
AY082986.1	Eukaryota	Archaeplastida	Streptophyta	Zygnemophyceae	Zygnemophyceae_X	Zygnemophyceae_XX	Zygnemophyceae_XXX	Zygnemophyceae_XXX_sp.	AACCTGGTTGATCCTGCCAGTAGTCATATGCTTGTCTCAAAGATTAAGCCATGCATGTCTAAGTATAAACTCTTTTATACTGTGAAACTGTGAATGGCTCATTAAATCAGTTATAGTTTATTTGATGGTACTTACTACACGGATAACCGTAGTAATTCTAGAGCTAATACGTGCACCAACTCCCATCAGGGACGTATTTATTAGATAAAAGGCCAATGCGGGCTTGCCCGGTATTGCGGTGAATCATAATAACTCCTCGAATCGCATGGCTTCGCGCCGGCGATGTTTCATTCAAATTTCTGCCCTATCAACTTTCGATGGTAGGATAGAGGCCTACCATGGTGGTAACGGGTGACGGAGAATTAGGGTTCGATTCCGGAGAGGGAGCCTGAGAAACGG…
AY082987.1	Eukaryota	Stramenopiles	Ochrophyta	Chrysophyceae	Chrysophyceae_X	Chrysophyceae_Clade_C	Ochromonas	Ochromonas_sp.	AACCTGGTTGATCCTGCCAGTAGCATACGCTTGTCTCAAAGATTAAGCCATGCATGTCTAAGTATAAGCAAATTTATACGTGAAACTGCGAATGGCTCATTATATCAGTTATAGTTTCTTTGATGGTCCTTGCTACTTGGATAACCGTAGTAACTCTAGAGCTAATACATGCATCAATCCCCGACTTCTTGGAAGGGGTGTACTTATTAGATGGAAACCAATGCGGGGCAACCCGGAATCTGGTGATTCATAATAATTTTCGGATCGATCGTATGATCGATGCATCATTCAAGTTTCTGCCCTATCAGCTTTGGATGGTAGGGTATTGGCCTACCATGGCATTAACGGGTAACGGAGAATTAGGGTTCGATTCCGGAGAGGGAGCCTGAGAAACGGCTA…
AY082988.1	Eukaryota	Excavata	Discoba	Euglenida	Euglenophyceae	Euglenaceae	Euglena	Euglena_mutabilis	AACCTGGTTGATCCTGCCAGTAGCCATATGCTTCGTTCAAGGACTAAGCCATGCAAGTGTCAGAGGACACTGTGAATCGAGAGTTGATCTGTGAATGGCTCCTTAGACCAGTTGCCATCGACGTGATAGACCGTGTGTGGCACCAGCCTCTCGCCCAAGGCGCTCAGTTGGACATCCCTCAAAACCTGGTGGCTAATACACGATCAAGAGGTCAGCCAAAGGACCCGTGGTGATGCAACAACCCTCAAAGTCGCTTCGCGTCTCACCCTCAGTGGTAGACTGCAACCAGCTGGTGATCAAGACCTGTGCTCCGCAACTCGGAGCAGCGTTGACCCCGCGATGAACCAAGCTGGATCTCAATGGCGTATCGAAACGAAAGGCAAGGGACAGTCAGCTCTG…
AY082990.1	Eukaryota	Opisthokonta	Fungi	Ascomycota	Pezizomycotina	Dothideomycetes	Ochroconis	Ochroconis_humicola	AACCTGGTTGATCCTGCCAGTAGTCATATGCTTGTCTCAAAGATTAAGCCATGCATGTCTAAGTATAAGCAACTATACGGTGAAACTGCGAATGGCTCATTAAATCAGTTATCGTTTATTTGATAGTGCCCTTTACTACTCGGATAACCGTGGTAATTCTAGAGCTAATACATGCATAAAGCCCCGACTTTGGAAGGGGTGTATTTATTAGATAAAAAACCAATGCCCCTCGGGGCTTGTTGGTGATTCATGATAACGCAACGAATCGCATGGCCTTGCGCTGGCGATGGTTCATTCAAATTTCTGCTCTATCAACTTTCGATTGTAGTTTAGTGGACTACAATGGTTTCAACGGGTAACGGGGAATTAGGGTTCGACTCCGGAGAGGGAGCCTGAGAA…
AY082991.1	Eukaryota	Opisthokonta	Mesomycetozoa	NA	NA	NA	NA	NA	TGGTTGATCCTGCCAGTAGTCATATGCTCGTCTCAAAGATTAAGCCATGCATGTCTAAGTATAAACATTTGTACTGTGAAACTGCGAATGGCTCATTACATCAGTTATAGTTTATTTGATAGTACCTTACTACTTGGATAACCGTGGTAATTCTAGAGCTAATACATGCGTCAAATCCCGACTATTTTTTTTTGGAAGGGATGTATTTATTAGATAAAAACCAACCGGGCAACCGTTCTTTGGTGATTCATAATAACTTCGCGAATCGTATGACTTTAAGTCGACGATGGTTCATTCAAATTTCTGCCCTATCAACTTTCGATGATAGGATATTGGCCAACCATGGTTGTAACGGGTAACGGAGAATTAGGGTTCGATTCCGGAGAGGGGGCCTGAGAA…
AY082992.1	Eukaryota	Stramenopiles	Ochrophyta	Bacillariophyta	Bacillariophyta_X	Raphid-pennate	Pinnularia	Pinnularia_sp.	AACCTGGTTGATCCTGCCAGTAGTCATACGCTCGTCTCAAAGATTAAGCCATGCATGTCTAAGTATAAATCTTTTACTTTGAAACTGCGAATGGCTCATTATATAAGTTATAGTTTATTTGATAGTCCCTTACTACTTGGATAACCGTAGTAATTCTAGAGCTAATACATGCGTACATACCCTTCTGGGGTAGTATTTATTAGATGGAAACCAACCCCTTCGGGGTGATGTGGTGATTCATAATAAGCTTGCGGATCGCACGGCTTTGCTGGCGATGGACCATTCAAGTTTCTTCCCTATCAGCTTTGGACGGTAAGGTATTGGCTTACCGTGGCTTTAACGGGTAACGGAAAATTAGGGTTTGATTCCGGAGAGGGAGCCTGAGAGACGGCTACCACA…
AY082993.1	Eukaryota	Rhizaria	Cercozoa	Filosa-Granofilosea	Limnofilida	Limnofilidae	Limnofilidae_X	Limnofilidae_X_sp.	AACCTGGTTGATCCTGCCAGTAGTCATATGCTTGTCTCAAAGATTAAGCCATGCATGTCTAAGTATAAACAATTATACGGTGAAACTGCAGATGGCTCATTAAATCAGTTATAATTTATTTGATGGTAACTTACTACATGGATAACCGTAGTAATTCTAGAGCTAATACATGCGTAAAGTCCTGACTCTTGCGGGGAGGGATGTATTTATTAGATAAAAAACCAATGCAGGGTGGCAACACCCTGGTTTGAGGTGAATCATAATAACTGTTCGGATCGCATGGCCTCGTGCCGGCGACGGTTCATTCAAATTTCTGCCCTATCAGCTTTCGACGGTAGTGTAGTGGACTACCGTGGCATTAACGGGTGACGGAGAATTAGGGTTCGATTCCGGAGAGGG…
AY082994.1	Eukaryota	Alveolata	Ciliophora	Oligohymenophorea	Peritrichia_2	Sessilida	Vorticella	Vorticella_microstoma	AACCTGGTTGATCCTGCCAGTAGTCATATGCTTGTCTTAAAGATTAATCCATGCATGTGTAAGTATAAGTATTGTACAGCGAAACTGCGAATGGCTCATTACATCAGTTATAATTTATTTGATAATCGAAAGTTACATGGATAACCGTGACAAATTACAGCTAATACATGCAGTCAGACCTGGTCCAAGGGTCGTAATTATTAGTATTAAACCATTTCCGCAAGGAGTGTGATGAATCATAATAATCGAACGAATCGCCTGGTGTGCGATAAATCATTCAAGTTTCTGCCCTATCAGCTTTGGATGGTAGTGTATTGGACTACCATGGCAGTCACGGGTAACGGAGAATTAGGGTTCGATTCCGGAGAGGGAGCCTGAGAAACGGCTACCACATCTACG…
AY082995.1	Eukaryota	Excavata	Discoba	Heterolobosea	Tetramitia_VI	Tetramitia_VI_X	Tetramitia_VI_1	Tetramitia_VI_1_sp.	AACCTGGTTGATCCTGCCAGTAGTCATATGCTTGTCTCAAAGATTAAGCCATGCACGTGTAAGATCATTTTGTGGTGCAAATCATACCAATAATCTGCGGATGGCTCAGTATAACAGTTATAAACCTAGCTATCAACTTTTCAGAACGGATAACACCGTCAAATGCGGTGATAATACGTGTCCAGAACGAGTCTAACGACTCAGACGATCGAGGGCCTGGAAACGCCCTGGATCAGCAGTCTGACAGCTCTAAGCTGTCAGACGTGGACTACCATCTGGTAGCTTGGAAGAGGTATTTCTAACTTATCAGGTACGTTGTTTCAGTAAGGGTGAAACAAGCCAATTACGAGTACGGCGAATCAGTGTTCGATTCCGGGGAGGGAGCCTGAGGAAATGGCT…
AY082996.1	Eukaryota	Opisthokonta	Fungi	Cryptomycota	Cryptomycotina	Cryptomycotina_X	Cryptomycotina_XX	Cryptomycotina_XX_sp.	AACCTGGTTGATCCTGCCAGTAGTCATATGCTTGTCCCAAAGATTAAGCCATGCATGTCTAAGTATAAATCTTTGTACGGTGAAACTGCGAATGGCTCATTATATCAGTTATAATTTATTTGATGATCACTTTACTACTTGGATAACCGTGGTAATTCTGGAGCTAATACATGCAAAGAACCCAACTTCTGGAAGGGTTGTATTTATTAGATTAAAACCAATGCCAGCAATGGCGCTTGGTGAGTCATGATAACTGCGCGGATCGCATGGCCTTGTGCCGGCGACGCTTCATTCAAATTTCTGCCCTATCAACTTTCGATGGTAGGATAGAGGCCTACCATGGTGTTAACGGGTAACGGGGAATTGGGGTTCGATTCCGGAGAGGGAGCCTGAGAAATG…
AY082997.1	Eukaryota	Archaeplastida	Chlorophyta	Trebouxiophyceae	Chlorellales	Chlorellales_X	Nannochloris	Nannochloris_sp.	GGTTGATCCTGCCAGTAGTCATATGCTTGTCTCAAAGATTAAGCCATGCATGTCTAAGTATAAACTGCTTTATACTGTGAAACTGCGAATGGCTCATTAAATCAGTTATAGTTTATTTGATGGTACCTACTTACTCGGATAACCGTAGTAAATCTAGAGCTAATACGTGCGCACATCCCGACTTCTGGAAGGGACGTATTTATTAGATAAAAGGCCGACCGGGCTCTGCCCGCCTCGCGGTGACTCATGATAACTTCACGAATCGCACGGCCTCGTGCCGGCGATGTTTCATTCTAATTTCTGCCCTATCAACTTTTGATGGTAGGATAGAGGCCTACCATGGTGGTAACGGGTGACGGAGAATTAGGGTTCGATTCCGGAGAGGGAGCCTGAGAAACG…
AY082998.1	Eukaryota	Rhizaria	Cercozoa	Filosa-Thecofilosea	Cryomonadida	Rhogostoma-lineage	Capsellina	Capsellina_sp.	AACCTGGTTGATCCTGCCAGTAGTCATATGCTTGTCTCAAAGATTAAGCCATGCATGTCTAAGTATAAACAACTTTATACTGTAAAACTGCGAACGGCTCATTATATCAGCAATAATTTATTTGATGTTTATCTTACTACATGGATAACTGTAGCAATTCTAGAGCTAATACATGCGTAAAGTCTCAACTCTCACGGGAAGGGATGTATTTATTAGATAAAAAACCAATGCGGGTTATGCTCGCTTTTGTGTTGAATCATAGTAACTATCGAACGCCATAGCCTTGTGCTGGGCGTAGATCATTCAAATTTCTGCCCTATCAGCTTTCGACGGTAGTGTAGTGGACTACCGTGGCGTTAACGGGTAACGGGGAATTAGGGTTCGATTCCGGAGAGGGAG…
AY082999.1	Eukaryota	Stramenopiles	Ochrophyta	Chrysophyceae	Chrysophyceae_X	Chrysophyceae_Clade-C	Chrysophyceae_Clade-C_X	Chrysophyceae_Clade-C_X_sp.	AACCTGGTTGATCCTGCCACTAGCATACGCTTGTCTCAAAGATTAAGCCATGCATGTCTAAGTATAAGCAAATTTATACGTGAAACTGCGAATGGCTCATTATATCAGTTATAGTTTCTTTGATGGTCCTTACTACTTGGATAACCGTAGTAACTCTAGAGCTAATACATGCATCAATCCCTGACTTCTGGAAGGGGTGTACTTATTAGATGGAAACCAATGCGGGCAACCGGATATTGGTGATTCATAATAATTATCGGATCGACCGTTTGGTCGATGCATCATTCAAGTTTCTGCCCTATCAGCTTTGGATGGTAGGGTATTGGCCTACCATGGCATTAACGGGTAACGGAGAATTAGGGTTCGATTCCGGAGAGGGAGCCTGAGAAATGGCTACCA…
AY083000.1	Eukaryota	Alveolata	Ciliophora	Oligohymenophorea	Hymenostomatia	Tetrahymenida	Tetrahymenida_X	Tetrahymenida_X_sp.	AACCTGGTTGATCCTGCCAGTTACATATGCTTGTCTTAAATATTAACCCATGCATGTGCCAGTTCAGTATTGAACAGCGAAACTGCGAATGGCTCATTAAAACAGTTATAGTTTATTTGATAATTAAAGATTACATGGATAACCGAGCTAATTGTTGGGCTAATACATGCTTAAAATTCCGCGTCCTGCGACCGGAACGTATTTATTAGATATTAGACCAATCGCAGCAATGTGATTGAGATGATTCAAAGTAACTGATCGAATCGTAGCTTGCTACGATAAATCATCTAAGTTTCTGCCCTATCAGCTCTCGATGGTAGTGTATTGGACTACCATGGCAGTCACGGGTAACGGAGAATTAGGGTTCGATTCCGGAGAAGGAGCCTGAGAAACGGCTAC…
AY083001.1	Eukaryota	Alveolata	Ciliophora	Spirotrichea	Hypotrichia	Oxytrichidae	Cyrtohymena	Cyrtohymena_citrina	AACCTGGTTGATCCTGCCAGTAGTCATATGCTTGTCTCAAAGACTAAGCCATGCATGTCTAAGTATAAATGTTATACAGTGAAACTGCGAATGGCTCATTAAAACAGTTATAGTTTATTTGATAATCGAATTTACATGGATAACCGTGGCAATTCTAGAGCTAATACATGCTGGTTAGCCTGACTTTTGAGGAAGGGCTGTATTTATTAGATAACAAACCAATATTCCCCGTGTCTATTGTGATGACTCATAATAACTGATCGAATCGCATGGGCCTTGCCCGCGATACATCATTCAAGTTTCTGCCCCATCAGCTTTCGATGGTAGTGTATTGGACTACCACGGCTTTCACGGGTAACGGAGGATTAGGGTTCGATTCCGGAGAGGGAGCCTGAGAAA…
KM669765.1	Eukaryota	Excavata	Discoba	Heterolobosea	Tetramitia_V	Vahlkampfiidae_V	Tetramitus	Tetramitus_thermacidophilus	GGTTTGAAATCGATGGGAGATTAAACCTCTCCATGAGTAGCAATTAGAGGACAAGTCTGGTGCCAGCACCCGCGGTAATTCCAGCTCTAAAAGTGTATATTAATACTGTTGTAAGTTAAAACGCCCGTAGTATACCTAAGGGTTGTGATCGTTGATCTGACTAGTCATGTCCGTCGTGGTTGACCATGTATTGTGGTCAATTGGGTGGACAATGATTGGTCCACGGTCCCTAAACAGGATGAAAGTTTTTACAAGTAGTCCTGTCCAAGGGATAGGTCAATGGTCATGACTCGCTCTCTACCAGTCTTCGGACTGGTAGAGCCTTTTGGCACAACCGTAAACAAATCAGAGTGCTCCAAGCAGGCAGTGTTTGGGGGTAACCCCGCTTTTGCTTGTATG…
AJ621575.1	Eukaryota	Excavata	Discoba	Heterolobosea	Tetramitia_V	Vahlkampfiidae_V	Tetramitus	Tetramitus_thermacidophilus	AGCCATGCATGTGTAAGATCGGCATAGACAATGGGTAGATTTTGATCTATCTTGTTGTTCATTGTTAATCTGTGAAAGGCTCATTAAACAAGTTATGAATTTAGCCACCTGGAACAACCCTTCGGGGATTGGAATAACACTGTTAACTGCAGCGATAATGCCTACGATTACTGTTGAATTAAGTAGACAGTAGACACTAGAGTCTGGGTGAGTCCGCTCTATTGTTAGCTGGGATGACCTAGAGATTCGTCGAAGGGTCTGAACAGTTGTCGACCATTAGGTTTTCTGTCTGCTTGCAGACGGAATGCAGCATGATTGACTTAGTGCCCTAATAAGGACTAGCTTTCTTGTTGACTAGTGGCCAGGAAGATATGTTTCTAATCTATCAGCTTCGTAGTT…
AJ621574.1	Eukaryota	Excavata	Discoba	Heterolobosea	Tetramitia_V	Vahlkampfiidae_V	Tetramitus	Tetramitus_thermacidophilus	TGCTTGTCTCAAGTTATAAGCCATGCATGTGTAAGATCGGCATAGACAATGAGATAGGTTTCGATCTATCTTATTGTTCATTGTTAATCTGTGAAAGGCTCATTAAACAAGTTATGAATTTAGCCACCTGGAACAACCCTTCGGGGATTGGAATAACACTGTTAACTGCAGCGATAATGCCTACGATTACTGTTGAATAAGTAGACAGTAGACACTAGAGTCTGGGTGAGTCCGCTCTATTGTTAGCTGGGATGACCTAGAGATTCGTCGAAGGGTCTGAACAGTTGTCGACCATTAGGTTTTCCGTCTGCTTGCAGACGGGATGCAGCATGATTGACTTAGTGCCTTAATAAGGACTAGCTTTCTTGTTGACTAGTGGCCAGGAAGATATGTTTCTAA…
KC164252.1	Eukaryota	Amoebozoa	Lobosa	Tubulinea	Echinamoebida	Echinamoebidae	Echinamoeba	Echinamoeba_thermarum	AAGCCATGCATGTCTAAGTATAAACTAATTTATACGGTGAAACTGCGAATGGCTCATTAAATCAGTTATAGTCTACTTGATCGTACCAATTTTTCTTACTTGGATAACCGTAGGAAATCTAGGGCTAATACATGCTAAAAACACTGACTATCGGGGGGAAACTCTCGGTTCGGAAGGTGTGAATTTATTAGATTAAAAACCAATGTGGGGTTCGCTCCACTTTTTCCCTAGACGATTCATGATAACGCATCGAATCGCAGCTTTAGGCCGCGATGTTACATACGAATTTCTGCCCTATCAACTTTCGATGGTTGGATAGAGGCCAACCATGGTAGTAACGGGTAACGGAGAATTAGGGTTCGATTCCGGAGATGGAGCCTGAGAGATGGCTACAACTTC…
AJ489267.1	Eukaryota	Amoebozoa	Lobosa	Tubulinea	Echinamoebida	Echinamoebidae	Echinamoeba	Echinamoeba_thermarum	GTCATATGCTTGTCAGAAGGATTAAGCCATGCATGTCTAAGTATAAACTAATTATACGGTGAAACTGCGAATGGCTCATTAAATCAGTTATAGTCTACTTGATCGTACCAATTTTTCTTACTTGGATAACCGTAGGAAATCTAGGGCTAATACATGCTAAAAACGCTGACTATCAAGGGGAAACTCTTGGTTCGGAAGGTGTGAATTTATTAGATTAAAAACCAATGTGGGGTTCGCTCCACTTTTTCCCTAGACGATTCATGATAACGCATCGAATCGTAGCTTTAGGCTGCGATGTTACATACGAATTTCTGCCCTATCAACTTTCGATGGTTGGATAGAGGCCAACCATGGTAGTAACGGGTAACGGAGAATTAGGGTTCGATTCCGGAGATGGAG…
AJ489266.1	Eukaryota	Amoebozoa	Lobosa	Tubulinea	Echinamoebida	Echinamoebidae	Echinamoeba	Echinamoeba_thermarum	AAGCCATGCATGTCTAAGTATAAACTAATTATACGGTGAAACTGCGAATGGCTCATTAAATCAGTTATAGTCTACTTGATCGTACCAATTTTTCTTACTTGGATAACCGTAGGAAATCTAGGGCTAATACATGCTAAAAACACTGACTATCGGGGGGAAACTCTCGGTTCGGAAGGTGTGAATTTATTAGATTAAAAACCAATGTGGGGTTCGCTCCACTTTTTCCCTAGACGATTCATGATAACGCATCGAATCGTAGCTTTAGGCTGCGATGTTACATACGAATTTCTGCCCTATCAACTTTCGATGGTTGGATAGAGGCCAACCATGGTAGTAACGGGTAACGGAGAATTAGGGTTCGATTCCGGAGATGGAGCCTGAGAGATGGCTACAACTTCC…
AJ489265.1	Eukaryota	Amoebozoa	Lobosa	Tubulinea	Echinamoebida	Echinamoebidae	Echinamoeba	Echinamoeba_thermarum	AAGCCATGCATGTCTAAGTATAAACTAATTATACGGTGAAACTGCGAATGGCTCATTAAATCAGTTATAGTCTACTTGATCGTACCAATTTTTCTTACTTGGATAACCGTAGGAAATCTAGGGCTAATACATGCTAAAAACGCTGACTATCGGGGGGAAACTCTCGGTTCGGAAGGTGTGAATTTATTAGATTAAAAACCAATGTGGGGTTCGCTCCACTTTTTCCCTAGACGATTCACGATAACGCATCGAATCGTAGCTTTAGGCTGCGATGTTACATACGAATTTCTGCCCTATCAACTTTCGATGGTTGGATAGAGGCCAACCATGGTAGTAACGGGTAACGGAGAATTAGGGTTCGATTCCGGAGATGGAGCCTGAGAGATGGCTACAACTTCC…
AJ489264.1	Eukaryota	Amoebozoa	Lobosa	Tubulinea	Echinamoebida	Echinamoebidae	Echinamoeba	Echinamoeba_thermarum	AAGCCATGCATGTCTAAGTATAAACTAATTATACGGTGAAACTGCGAATGGCTCATTAAATCAGTTATAGTCTACTTGATCGTACCAATTTTTCTTACTTGGATAACCGTAGGAAATCTAGGGCTAATACATGCTAAAAACACTGACTATCAAGGGGAAACCCTTGGTTCGGAAGGTGTGAATTTATTAGATTAAAAACCAATGTGGGGTTCGCTCCACTTTTTCCCTAGACGATTCATGATAACGCATCGAATCGTAGCTTTAGGCTGCGATGTTACATACGAATTTCTGCCCTATCAACTTTCGATGGTTGGATAGAGGCCAACCATGGTAGTAACGGGTAACGGAGAATTAGGGTTCGATTCCGGAGATGGAGCCTGAGAGATGGCTACAACTTCC…
AJ292526.1	Eukaryota	Alveolata	Ciliophora	Plagiopylea	Plagiopylea_X	Trimyemidae	Trimyema	Trimyema_minutum	TAGTCATATGCTTGTCTTAAAGATTAAGCCATGCATGTCTAAGTATAAATAGTATACAGTGAAACTGCGAATGGCTCATTAAAACAGTTATAGTTTACTTGATAATTGAATTCTACAAGGATAACCGTAGGAATTCTGGAGCTAATACTTGCTGTTAAACCTGACTTCACGGAAAGGTTGTATTTATTAGATAGCAAACCAATAGTCCGCAAGGATTATTGTGATGATTCATAATAACTGATCGGAGCGAGGCAATGCCTCGCTAAATCATTCAAGTTTCTGCCCTATCACCTAGATGGTAGTGTATTGGACTACCATGGGGATAACGGGTACGCGGAATTAGGGTTTGATTTGCGGAGAGGGAGCCTGAGAAACGGCTACCACTTCTAAGGAAGGCAG…
FM244741.1	Eukaryota	Excavata	Discoba	Heterolobosea	Tetramitia_III	Vahlkampfiidae_III	Marinamoeba	Marinamoeba_sp.	CTGGTTGATCCTGCCAGTACTATATGCTTGTCTCAAAGATTAAGCCATGCAAATGTTAGATCAGGCATATGCGGTACCTTGTACCGTTTTTAATTGCCAATCTGTGGAAGGCTCATTATAAGAGTTATAAACTTAGCCACTGGTTAGTTTATAAAAGGATACCACCGTTAAATGCAGCGATAATACTTGGCATTTGACATTAGTGGGTAACTGACGTACCACTACTGTAACCCATCTAGGGTGCTGTTCTTTCGGGAGCTGTATCCTGGTGGGCGTCGACCATTAGGCGCAGTCACTTGTGATTGCAGGAAGACGGACTGAAAGGGCTCTAATAAAGCTTTGGAGGTTAGTTTTCTCTAGTGGCCAAGCAGAGGTGTTTCTTATCTATCAGCTTGTTGT…
AF441374.1	Eukaryota	Archaeplastida	Rhodophyta	Bangiophyceae	Cyanidiales	Cyanidiales_X	Cyanidium	Cyanidium_caldarium	GTCAGAGGTGAAATTCTGGATTTACGGAAGACGAACATCCGCGAAAGCATCTGCCAAGGATGTTTTCATTAATCAAGAACGAAAGTTAGGGGATCGAAGACGATTAGATACCGTCGTAGTCTTAACCATAAACGATGCCGACTCGGGATCGGTGGATGTCACCGCGCGAGAAATCCAAGTGTTTGGGTTCTGGGGGGAGTATGGTCGCAAGGCTGAAACTTAAAGGAATTGACGGAAGGGCACCACCAGGAGTGGAGCCTGCGGCTTAATTTGACTCAACACGGGGAAACTTACCAGGTCCGGACATAGGAAGGATTGACAGATTGAGAGCTCTTTCTTGATTCTATGGGTGGTGGTGCATGGCCGTTCTTAGTTGGTGGAGTGATTTGTCTGGGTAAT…
AB091231.1	Eukaryota	Archaeplastida	Rhodophyta	Bangiophyceae	Cyanidiales	Cyanidiales_X	Cyanidium	Cyanidium_caldarium	ATATGCTTGTCTCAAAGATTAAGCCATGCATGTCCAAGTATGAACAATTTCATACGGTGAAACTGCGAAAGGCTCATTACAACAGTTATCGTTTATTTGACGGTACCACCTACTCGGATAACCGTAGGAATTCTAGAGCTAATACGTGCGAGCACACCCGACTTTGGGAGGGTGGTCTTTATTAGATACAAAACCGATCTGTCCTTGTGGGCAGTGCGGATGATTCATAGTAACGGTTCGGATCGCGTGCCGCGAGGCGGCGACAGGTCATTCAGATTTCTGCCCTATCAACTTTCGATGGTAGGATCGGGGCCTACCATGGTGTCAACGGGTGACGGGGAATGAGGGTTCGATTCCGGAGAGGGAGCCTGAGAGACGGCTACCACATCCAAGGAAGGC…
AB090833.1	Eukaryota	Archaeplastida	Rhodophyta	Bangiophyceae	Cyanidiales	Cyanidiales_X	Cyanidium	Cyanidium_caldarium	CTGTTGATCCTGCCAGTAGTCATATGCTTGTCTCAAAGATTAAGCCATGCATGTCTAAGTATAAACCAGTTTATACGGTGAAACTGCGAATGGCTCATTAAAACAGTTATCGTTTATTTGATGGTACCTCCTACTTGGATAACCGTAGGAATTCTACAGCTAATACATGCCCACACACCCGACTTTGGAAGGGTGGGATTTATCAGCTACAAAACCAAACCGCCTCGGCGGTTTCCGGTGATTCATGGTAACTATCCGGATCGCACGTCCCTCGGGATGGCGACAGATCATATAAATTTCTGCCCTATCAACTTTCGATGGTAGGATAGAGGCCTACCATGGTGGTAACGGGTAACGGGGAATTAGGGTTCGATTCCGGACAGGGAGCCTGAGAGACGG…
KP167588.1	Eukaryota	Archaeplastida	Rhodophyta	Bangiophyceae	Cyanidiales	Cyanidiales_X	Cyanidioschyzon	Cyanidioschyzon_merolae	CTTGGATTTATGGAAGACGAACAACAGCGAAAGCATCTGCCAAGGATGTTTTCATTGATCAAGAACGAAAGTTAGGGGATCGAAGACGATTAGATACCGTCGTAGTCTTAACCATAAACGATGCCGACTCGGGATCGGTGGAGCACAAGATACTCCATCGGCACCGTAGGAGAAATCAAAGTGTTTGGGTTCTGGGGGGAGTATGGTCGCAAGGCTGAAACTTAAAGGAATTGACGGAAGGGCACCACCAGGAGTGGAGCCTGCGGCTTAATTTGACTCAACACGGGAAAACTTACCAGGTCCGGACATAGGGAGGATTGACAGATTGAGAGCTCTTTCTTGATTCTATGGGTGGTGGTGCATGGCCGTTCTTAGTTGGTGGAGTGATTTGTCTGGTTA…
AB091232.1	Eukaryota	Archaeplastida	Rhodophyta	Bangiophyceae	Cyanidiales	Cyanidiales_X	Cyanidium	Cyanidium_caldarium	GTTGATCCTGCCAGTAGTCATATGCTTGTCTCAAAGATTAAGCCATGCATGTCTAAGTATAAACCAGTTTATACGGTGAAACTGCGAATGGCTCATTAAAACAGTTATCGTTTATTTGATGGTACCTCCTACTTGGATAACCGTAGGAATTCTACAGCTAATACATGCCCACACACCCGACTTTGGAAGGGTGGGATTTATCAGCTACAAAACCAAACCGCCTCGGCGGTTTCCGGTGATTCATGGTAACTATCCGGATCGCACGTCCCTCGGGATGGCGACAGATCATATAAATTTCTGCCCTATCAACTTTCGATGGTAGGATAGAGGCCTACCATGGTGGTAACGGGTAACGGGGAATTAGGGTTCGATTCCGGAGAGGGAGCCTGAGAGACGGCT…
AF441376.1	Eukaryota	Archaeplastida	Rhodophyta	Bangiophyceae	Cyanidiales	Cyanidiales_X	Cyanidioschyzon	Cyanidioschyzon_merolae	GTCAGAGGTGAAATTCTTGGATTTATGGAAGACGAACAACAGCGAAAGCATCTGCCAAGGATGTTTTCATTGATCAAGAACGAAAGTTAGGGGATCGAAGACGATTAGATACCGTCGTAGTCTTAACCATAAACGATGCCGACTCGGGATCGGTGGAGCACAAGATACTCCATCGGCACCGTAGGAGAAATCAAAGTGTTTGGGTTCTGGGGGGAGTATGGTCGCAAGGCTGAAACTTAAAGGAATTGACGGAAGGGCACCACCAGGAGTGGAGCCTGCGGCTTAATTTGACTCAACACGGGAAAACTTACCAGGTCCGGACATAGGGAGGATTGACAGATTGAGAGCTCTTTCTTGATTCTATGGGATTCCGTTTAACGAACGAGACCTTAACCTGCT…
KP167585.1	Eukaryota	Archaeplastida	Rhodophyta	Bangiophyceae	Cyanidiales	Cyanidiales_X	Cyanidioschyzon	Cyanidioschyzon_merolae	ACAGCGAAAGCATCTGCCAAGGATGTTTTCATTGATCAAGAACGAAAGTTAGGGGATCGAAGACGATTAGATACCGTCGTAGTCTTAACCATAAACGATGCCGACTCGGGATCGGTGGAGCACAAGATACTCCATCGGCACCGTAGGAGAAATCAAAGTGTTTGGGTTCTGGGGGGAGTATGGTCGCAAGGCTGAAACTTAAAGGAATTGACGGAAGGGCACCACCAGGAGTGGAGCCTGCGGCTTAATTTGACTCAACACGGGAAAACTTACCAGGTCCGGACATAGGGAGGATTGACAGATTGAGAGCTCTTTCTTGATTCTATGGGTGGTGGTGCATGGCCGTTCTTAGTTGGTGGAGTGATTTGTCTGGTTAATTCCGTTAACGAACGAGACCTT…
XR_0024616	Eukaryota	Archaeplastida	Rhodophyta	Bangiophyceae	Cyanidiales	Cyanidiales_X	Cyanidioschyzon	Cyanidioschyzon_merolae	GGTCGATCCTGCCAGTAGTCATATGCTTGTCTCAAAGATTAAGCCATGCATGTCTAAGTATAAACCAGTTTATACGGTGAAACTGCGAATGGCTCATTAAAACAGTTATCGTTTATTTGATGGTACCTCCTACATGGATAACCGTAGGAATTCTACAGCTAATACATGCCCACACACCCGACTTTGGAAGGGTGGGATTTATCAGCTACAAAACCAAACCGCCTCGGCGGTCTCTGGTGATTCATGGTAACTGTCCGGATCGCATGTCCTTCGGGATGGCGACAGATCATATAAATTTCTGCCCTATCAACTTTCGATGGTAGGATAGAGGCCTACCATGGTGGTAACGGGTAACGGGGAATTAGGGTTCGATTCCGGAGAGGGAGCCTGAGAAACGGC…
LC504058.1	Eukaryota	Archaeplastida	Rhodophyta	Bangiophyceae	Cyanidiales	Cyanidiales_X	Galdieria	Galdieria_sp.	ATGACATTGATTTAAAAGTTGAATGGAGTAACGATTGGAGGGCAAGTCTGGTGCCAGCAGCCGCGGTAATTCCAGCTCCAATAGCGTACACGAACGTTGTTGCAGTTAAAACGCCCGTAGTCGGAAATGTGGGGCATTGCTTTTTTGGATTCTCTTTTTTTTACGAGGGAATTGGAAAAAGCGACCCATCTTGAAACGAGTTTCTTTAGTGGTCTTGATTGATTGCTAGAAGACTCGTTTTTATTTACTGTGAAAAAATTAGAGTGTTTCAAGCGTTTTTTGTGAAAGGATAGCTTAGCATGGTATAATTGTAATATAGGATAGAATTACGTTTGTAGAATGGTAATTTTATCTTTTGTAAGTCAATAGGGGTAGTTGGGGCCATTTGTATTCCATAGT…
AF441375.1	Eukaryota	Archaeplastida	Rhodophyta	Bangiophyceae	Cyanidiales	Cyanidiales_X	Galdieria	Galdieria_sp.	GTCAGAGGTGAAATTCTTGGATTTTTGGAAGACGATCGGATGCGAAAGCGTTTGGCAAGGATATACCCATTGATCAAGGACGAAAGTTAGGGGATCGAAGACGATTAGATACCGTCGTAGTCTTAACCATAAACGTTGCCACCTAAGAGATGGTGTACTGAATTGAATCGTACATCCTTTTTTTCCGGGAAACCAAAGTTTTTGGGTTCTGGGGGGAGTATGGTCGCAAGTCTGAAACTTAAAGGAATTGACGGAAGGGCACCACCAGGAGTGGAGCCTGCGGCTTAATTTGACTCAACACGGGGCAACTTACCAGGTCCGGACATTTTTATGATTGACAGATTGATAGCTCTTTCAAGATTGAATGGGTGGTGGTGCATGGCCGTTCTTAGTTGGTGG…
AF441363.1	Eukaryota	Archaeplastida	Rhodophyta	Bangiophyceae	Cyanidiales	Cyanidiales_X	Galdieria	Galdieria_sulphuraria	GTCAGAGGTGAAATTCTTGGATTTTTGGAAGACGACCGGATGCGAAAGCGTTTGGCAAGGATATACCCATTGATCAAGGACGAAAGTTAGGGGATCGAAGACGATTAGATACCGTCGTAGTCTTAACCATAAACGTTGCCATCTAAAAGATGGTGTACTGTAAGTTTATTGTACATCCTTTTTTTCCGGGAAACCAAAGATTTTGGGTTCTGGGGGGAGTATGGTCGCAAGATTGAAACTTAAAGGAATTGACGGAAGGGCACCACCAGGAGTGGAGCCTGCGGCTTAATTTGACTCAACACGGGGCAACTTACCAGGTCCGGACATATTTATGATTGACAGATTGATAGCTCTTTCATGATTGCATGGGTGGTGGTGCATGGCCGTTCTTAGTTGGTG…
AF441361.1	Eukaryota	Archaeplastida	Rhodophyta	Bangiophyceae	Cyanidiales	Cyanidiales_X	Galdieria	Galdieria_sp.	GTCAGAGGTGAAATTCTTGGATTTTTGGAAGACATACCGCTGCGAAAGCGTTTGGCAAGGATATACCCATTGATCAAGGACGAAAGTTAGGGGATCGAAGACGATTAGATACCGTCGTAGTCTTAACCATAAACGATGCCATCTAAGAGATGGTGTATTGAATGATAGAATCGTACATCCTTTTTTTCCGGGAAACCAAAGCTTTTGGGTTCTGGGGGGAGTATGGTCGCAAGTCTGAAACTTAAAGGAATTGACGGAAGGGCACCACCAGGAGTGGACTGCGGCTTAATTTGACTCAACACGGGGCAACTTACCAGGTCCGGACATTTTTATGATTGACAGATTGATAGCTCTTTCATGATTGAATGGGTGGTGGTGCATGGCCGTTCTTAGTTGGTG…
AF441365.1	Eukaryota	Archaeplastida	Rhodophyta	Bangiophyceae	Cyanidiales	Cyanidiales_X	Galdieria	Galdieria_sulphuraria	GTCAGAGGTGAAATTCTTGGATTTATGGAAGACGACCGGATGCGAAAGCGTTTGGCAAGGATATACCCATTGATCAAGGACGAAAGTTAGGGGATCGAAGACGATTAGATACCGTCGTAGTCTTAACCATAAACGTTGCCATCTAAAAGATGGTGTCATCCTTTTTTTCCGGGAAACCAAAGATTTTGGGTTCTGGGGGGAGTATGGTCGCAAGTCTGAAACTTAAAGGAATTGACGGAAGGGCACCACCAGGAGTGGAGCCTGCCGCTTAATTTGACTCAACACGGGGCAACTTACCAGGTCCGGACATTTTTATGATTGACAGATTGATAGCTCTTTCATGATTGAATGGGTGGTGGTGCATGGCCGTTCTTAGTTGGTGGAGTGATTTGTCTGGTT…
U57696.1 _	Eukaryota	Archaeplastida	Chlorophyta	Chlorophyceae	Chlamydomonadales	Chlamydomonadales_X	Chloromonas	Chloromonas_reticulata	AAAGATTAAGCCATGCATGTCTAAGTATAAACTGCTTTATACTGCGAAACTGCGAATGGCTCATTAAATCAGTTATAGTTTATTTGATGGTACTTACTACTCGGATAACCGTAGTAATTCTAGAGCTAATACGTGCGCACATCCCGACTTCTGGAAGGGACGTATTTATTAGATAAAAGGCCAGCCGGGCTTGCCCGACTTTAGGTGAATCATGATAACTCCACGAATCGCATGGCCTTGTGCCGGCGATATTTCATTCAAATTTCTGCCCTATCAACTNTCGATGGTAGGATAGAGGCCTACCATGGTGGTAACGGGTGACGGAGGATTAGGGTTCGATTCCGGAGAGGGAGCCTGAGAAATGGCTACCACATCCAAGGAAGGCAGCAGGCGCGCAAA…
FR719836.1	Eukaryota	Excavata	Discoba	Heterolobosea	Tetramitia_VI	Tetramitia_VI_X	Fumarolamoeba	Fumarolamoeba_ceborucoi	TCATATGCTTGTCTCAAAGATTAAGCCATGCATGTCTAAGATCGCTAGGAACAGGTTCACGCCTGTTTACGAGTAATCTGCGGAAGGCTCATTATAACAGTTACAAACTTAGCTACTAGCTTCTTTTATAAGGATAACACAGTCAAATGCAGTGATAATACTTGAATCAACGTCAGTGAATTGTATAGCTGACAAACAGTAGCAAACAAACGGAAGGTGTGCTACAACATCTCTTCGGAGATGGGTTGACCACAGTATTGTGGCCTAGAAGAAGTATTTCTTCCTTATCAGCTAGTTGTTTCAGTAAGGGTGAAACAAGGCTATCACGGGTACGGGGAATCAGTGTTTGATTCCGGAGAGGGAGCCTGAGAAATGGCTACTACATCTAAGGACGGCAGC…
FN668558.1	Eukaryota	Excavata	Discoba	Heterolobosea	Tetramitia_VI	Tetramitia_VI_X	Oramoeba	Oramoeba_fumarolia	CTGGTTGATCCTGCCAGTAGTATATGCTCATCTCGAAGATTAAGCCATGCATGTGTAAGAGCAATCTGCTCACCCTTTCGGGGGTGAGTACTATGGATCTGCGAATAGCTCCTTACAAGCGTCATAAACAAGCTAACAATGTTTTTATAAGGATAACGCTGCCAAATGCAACGATAATACTTGAATTAAGCGTTGGTGCGAATCGATGGATTTGCTCACCAACGATGTGCTCCCTTGTGGGGCATGCCGACTAACGAAAAGTTAGCTAGATAGAAGTGTCTCATATCTATTAGCTGTGATGGTGGGGCAATGGCCCACCATGGCTATTATGGATACGGGGAATCAGTGTTCGATTCCGGAGAGGCAGCCTTAGAAACAGCTACCATGTCCAAGGACAGC…
LT630709.1	Eukaryota	Opisthokonta	Fungi	Ascomycota	Pezizomycotina	Eurotiomycetes	Thermomyces	Thermomyces_lanuginosus	CTTGGTGATCATGATACTTAACGAATCGCAGGCCTTGCGCCGGCATGGTTCATTCAAATTTCTGCCCTATCAACTTTCGATGGTAGGATAGTGGCCTACCATGGTGGTAACGGGTAACGGGGAATTAGGGTTCGATTCCGGAGAGGGAGCCTGAGAAACGGCTACCACATCCNAGGAAGGCAGCAGGCGCGCAAATTACCCAATCCCGATACGGGGAGGTAGTGACAATAAATACTGATACAGGGCTCTTTTGGGTCGTGTAATTGGAATGAGTACAATCTAAACCCCTTAACGAGGAACAATTGGAGGGCAAGTCTGGTGCCAGCAGCCGCGGTAATTCCAGCTCCAATAGCGTATATTAAAGTTGTTGCAGTTAAAAAGCTCGTAGTTGAACCTCGG…
EF473740.1	Eukaryota	Archaeplastida	Chlorophyta	Chlorophyceae	Chlamydomonadales	Chlamydomonadales_X	Dunaliella	Dunaliella_tertiolecta	TAGTCATATGCTTGTCTCAAAGATTAAGCCATGCATGTCTAAGTATAAACTGCTTATACTGTGAAACTGCGAATGGCTCATTAAATCAGTTATAGTTTATTTGATGGTACCTTTACTCGGATAACCGTAGTAATTCTAGAGCTAATACGTGCGTAAATCCCGACTTCTGGAAGGGACGTATTTATTAGATAAAAGGCCAGCCGGGCTTGCCCGACTCTTGGCGAATCATGATAACTTCACGAATCGCACGGCTTTATGCCGGCGATGTTTCATTCAAATTTCTGCCCTATCAACTTTCGATGGTAGGATAGAGGCCTACCATGGTGGTAACGGGTGACGGAGGATTAGGGTTCGATTCCGGAGAGGGAGCCTGAGAAACGGCTACCACATCCAAGGAAG…
M84320.1 _	Eukaryota	Archaeplastida	Chlorophyta	Chlorophyceae	Chlamydomonadales	Chlamydomonadales_X	Dunaliella	Dunaliella_salina	CTGGTTGATCCTGCCAGTAGTCATATGCTTGTCTCAAAGATTAAGCCATGCATGTCTAAGTATAAACTGCTTATACTGTGAAACTGCGAATGGCTCATTAAATCAGTTATAGTTTATTTGATGGTACCTTTACTCGGATAACCGTAGTAATTCTAGAGCTAATACGTGCGTAAATCCAGACTTCTGGAAGGGACGTATTTATTAGATAAAAGGCCAGCCGGGCTTGCCCGACTCTTGGCGAATCATGATAACTTCACGAATCGCACGGCTTTATGCCGGCGATGTTTCATTCAAATTTCTGCCCTATCAACTTTCGATGGTAGGATAGAGGCCTACCATGGTGGTAACGGGTGACGGAGGATTAGGGTTCGATTCCGGAGAGGGAGCCTGAGAAACGGC…
FJ536746.1	Eukaryota	Archaeplastida	Chlorophyta	Chlorophyceae	Chlamydomonadales	Chlamydomonadales_X	Dunaliella	Dunaliella_salina	TTACCCCCTCCAGCAAAGGCCCAGGGCCCCCCCCACATTGCGATCCAACCCGGAGGCGCTACGCCAAAAAAATACAATTCCTGCCAATGGTGGGTAATTGATAGGTACAATTCTAATCCTGAGGAGCATCCCATTGAGGGCAAGTCCGGTCAGCACCCCGGTAATCAGGTCCATACGTATATTAGTTGTGCAGGTAAAGCCTCGTAGTGGATTCCGGTGGGTGTATGGTCAGCATTGTTAGTACTGCTACGGCCTACCGTTCGCCGGGGACGAGCTCCTTGGCTTAGCTGTCCGGGACTCGAATCGGCGAGGTACTTTGAGTAAATTAGAGTGTTCAAGCAGCTACGCTCTGAAACATTAGCATGGAATAACACGATAGGACTCTGCTTATCTTGTTGG…
LC189151.1	Eukaryota	Stramenopiles	Ochrophyta	Bacillariophyta	Bacillariophyta_X	Raphid-pennate	Pseudo-nitzschia	Pseudo-nitzschia_multiseries	AGCCATGCATGTCTAAGTATAAATATTTTACTTTGAAACTGCGAACGGCTCATTATATCAGTTATAGTTTCTTTGATAGTCCCTTACTACTTGGATACCCGTAGTAATTCTAGAGCTAATACATGCGTCAATACCCTTCTGGGGTAGTATTTATTAGATTGAAACCAACCCCTTCGGGGTGATGTGGTGATTCATAATAAGCTTGCGGATCGCATGCCTTGTGCGGCGATGGATCATTCAAGTTTCTGCCCTATCAGCTTTGGATGGTAGGGTATTGGCCTACCATGGCTTTAACGGGTAACGGGAAATTAGGGTTTGATTCCGGAGAGGGAGCCTGAGAGACGGCTACCACATCCAAGGAAGGCAGCAGGCGCGTAAATTACCCAATCCTGACACAGG…
LC189084.1	Eukaryota	Stramenopiles	Ochrophyta	Bacillariophyta	Bacillariophyta_X	Raphid-pennate	Fragilariopsis	NA	TAGTCATACGCTCGTCTCAAAGATTAAGCCATGCATGTCTAAGTATAAATATTTTACTTTGAAACTGCGAACGGCTCATTATATCAGTTATAGTTTATTTGATAGTCCCTTACTACTTGGATACCCGTAGTAATTCTAGAGCTAATACATGCGTCAATACCCTTCTGGGGTAGTATTTATTAGATTGAAACCAACCCCTTCGGGGTGATGTGGTGATTCATAATAAGCTTGCGGATCGCATGCCTTTGGCGGCGATGGATCATTCAAGTTTCTGCCCTATCAGCTTTGGATGGTAGGGTATTGGCCTACCATGGCTTTAACGGGTAACGGGAAATTAGGGTTTGATTCCGGAGAGGGAGCCTGAGAGACGGCTACCACATCCAAGGAAGGCAGCAGGCG…
EF140624.1	Eukaryota	Stramenopiles	Ochrophyta	Bacillariophyta	Bacillariophyta_X	Raphid-pennate	Fragilariopsis	NA	CTGGTTGATCCTGCCAGTAGTCATACGCTCGTCTCAAAGATTAAGCCATGCATGTCTAAGTATAAATATTTTACTTTGAAACTGCGAACGGCTCATTATATCAGTTATAGTTTATTTGATAGTCCCTTACTACTTGGATACCCGTAGTAATTCTAGAGCTAATACATGCGTCAATACCCTTCTGGGGTAGTATTTATTAGATTGAAACCAACCCCTTCGGGGTGATGTGGTGATTCATAATAAGCTTGCGGATCGCATGCCTTTGGCGGCGATGGATCATTCAAGTTTCTGCCCTATCAGCTTTGGATGGTAGGGTATTGGCCTACCATGGCTTTAACGGGTAACGGGAAATTAGGGTTTGATTCCGGAGAGGGAGCCTGAGAGACGGCTACCACATCC…
KT884480.1	Eukaryota	Stramenopiles	Ochrophyta	Bacillariophyta	Bacillariophyta_X	Raphid-pennate	Fragilariopsis	Fragilariopsis_cylindrus	TTGTGGTGTGTCCAGTTGGCCTTTGCTCTTTGAGTGATAGTGCTTTACTGGTCTGCCATGTTTGGGTGGAATCTGTGTGGCATTAAGTTGTCGTGCAGGGGATGCCCATCGTTTACTGTGAAAAAATTAGAGTGTTCAAAGCAGGCTTATGCCTCTGAATATATTAGCATGGAATAATGATATAGGACCTTGGTACTATTTTGTTGGTTTGCGCACTGAGGTAATGATTAAGAGGGACAGTTGGGGGTATTTGTATTCCATTGTCAGAGGTGAAATTCTTGGATTTTTGGAAGACAAACTACTGCGAAAGCATTTACCAAGGATGTTTTCATTAATCAAGAACGAAAGTTAGGGGATCGAAGATGATTAGATACCATCGTAGTCTTAACCATAAACTAT…
AY485467.1	Eukaryota	Stramenopiles	Ochrophyta	Bacillariophyta	Bacillariophyta_X	Raphid-pennate	Fragilariopsis	Fragilariopsis_cylindrus	TGCATGTCTAAGTATAAATATTTTACTTTGAAACTGCGAACGGCTCATTATATCAGTTATAGTTTATTTGATAGTCCCTTACTACTTGGATACCCGTAGTAATTCTAGAGCTAATACATGCGTCAATACCCTTCTGGGGTAGTATTTATTAGATTGAAACCAACCCCTTCGGGGTGATGTGGTGATTCATAATAAGCTTGCGGATCGCATGCCTTTGGCGGCGATGGATCATTCAAGTTTCTGCCCTATCAGCTTTGGATGGTAGGGTATTGGCCTACCATGGCTTTAACGGGTAACGGGAAATTAGGGTTTGATTCCGGAGAGGGAGCCTGAGAGACGGCTACCACATCCAAGGAAGGCAGCAGGCGCGTAAATTACCCAATCCTGACACAGGGAGGT…
KY062165.1	Eukaryota	Excavata	Discoba	Heterolobosea	Tetramitia_III	Vahlkampfiidae_III	Naegleria	Naegleria_fowleri	AATGACAGTCTGTGGAAGGCTCATTATAACAGTTATACACCTAGCCACTGGAAAGTTTACAAGGATACCACCGTTAACTGCAGCGATAATACTTGTTCCCTTCGGGGTGGTAGTAGTATTTGTGCTGAAACCTAGCTATTGTAACTCAGTTTCTCTGGGTATAGCAATATATTCAGGGGAGCTGGGCATCGACCGCTAGCAGGTGCCCGCAAGGGCGCGGGAAAGTGAGCTAACAAGGTTTTCATAAGGCCTTTCAGGTTTGCTTTTTCTAGTGGCCAGGCAGAGGTGTTTCTTACCTATCAGCTCGTTGTTTGTTTAAAGGACAAACAAGGCTTTGACGGGTACGGGGAATCAGTGTTCGATTCCGGAGAGGGAGCCTGAGAGATCGCTACCACATCT…
KM658156.1	Eukaryota	Excavata	Discoba	Heterolobosea	Tetramitia_III	Vahlkampfiidae_III	Naegleria	Naegleria_australiensis	GTGAAATTCTGAGACCCTCATGTGACCAACTAAGGCGAAAGCTGTCGTGGGCCACCACAAGCTCGTCTATCAGGGACGAAAGTTGGGTTATCGAAGACGATTAGATACCGTCGTAGTCCCAACTATAAACGATACCAACCGAGTATTTGGGAAGACACTATCCCAGCGATCTTCTCAGAACTCAAGGGAAACCTTAAGTCTTTGGGTTCTGGGGGGGAGTATAGTCGCAAGACCGAAACTTAAAGGAATTGACGGAAAGGCTCCACCMGGAGKGGAGSCKGCGGG
MH071706.1	Eukaryota	Excavata	Discoba	Heterolobosea	Tetramitia_III	Vahlkampfiidae_III	Naegleria	Naegleria_lovaniensis	ACTGTTCAAACACCGTTATGACAGGGATCGAGGATTGGAACATCCTCGTGAACGAGGAATTCCTAGTAAGCGTGGTTCATCATACCACATTGATTACGTCCCTGCCTTTTGTACACACCGCCCGTCGCTCCTACCGATGGGACGAAGAGATGAACCTGGCGGACCAAACCGTAAGGTGAGGGAAACCA
KJ000398.1	Eukaryota	Excavata	Discoba	Heterolobosea	Tetramitia_III	Vahlkampfiidae_III	Naegleria	Naegleria_fowleri	TTCGCAAATGTAAGATCAGTCATATGTGGTTCACGCCACTATAATGACAGTCTGTGGAAGGCTCATTATAACAGTTATACACCTAGCCACTGGAAAGTTTACAAGGATACCACCGTTAACTGCAGCGATAATACTTGTTCCCTTCGGGGTGGTAGTAGTATTTGTGCTGAAACCTAGCTATTGTAACTCAGTTTCTCTGGGTATAGCAATATATTCAGGGGAGCTGGGCATCGACCGCTAGCAGGTGCCCGCAAGGGCGCGGGAAAGTGAGCTAACAAGGTTTTCATAAGGCCTTTCAGGTTTGCTTTTTCTAGTGGCCAGGCAGAGGTGTTTCTTACCTATCAGCTCGTTGCTTGTTTAAAGGACAAACAAGGCTTTGACGGGTACGGGGAATCAGTG…
KJ000397.1	Eukaryota	Excavata	Discoba	Heterolobosea	Tetramitia_III	Vahlkampfiidae_III	Naegleria	Naegleria_fowleri	TGTAAGATCAGTCATATGTGGTTCACGCCACTATAATGACAGTCTGTGGAAGGCTCATTATAACAGTTATACACCTAGCCACTGGAAAGTTTACAAGGATACCACCGTTAACTGCAGCGATAATACTTGTTCCCTTCGGGGTGGTAGTAGTATTTGTGCTGAAACCTAGCTATTGTAACTCAGTTTCTCTGGGTATAGCAATATATTCAGGGGAGCTGGGCATCGACCGCTAGCAGGTGCCCGCAAGGGCGCGGGAAAGTGAGCTAACAAGGTTTTCATAAGGCCTTTCAGGTTTGCTTTTTCTAGTGGCCAGGCAGAGGTGTTTCTTACCTATCAGCTCGTTGCTTGTTTAAAGGACAAACAAGGCTTTGACGGGTACGGGGAATCAGTGTTCGATTC…
MW959035.1	Archaea	Archaea_X	Thaumarchaeota	Nitrososphaeria	Nitrosopumilales	Nitrosopumilaceae	NA	NA	GATCAACTTACCCTATAGAGAAAAATAGCCTCGGGAAACTGAGGATAATGTTTCATAGTTGAATTGGCTTGGAAAAGTTTTTCGACGAAAGGGGTAAAAAAAATGGTTTTTATCTGCTATAGGATAGGATCGTGTTCGATTATGGTTGTTGGTGAGGTAATGGCTCACCAAGCCGATAATCGATAGGGGCCGTGAGAGCGGGAGCCCCGAGATGGGTACTGAGACAACGACCCAGGCCTTACGAGGCGCAGCAGGCGCGAAACCTCCGCAATACACGAAAGTGTGACGGGGTTACCCAAAGTGTTCAATTTTGAACTGTGGTAGGTGAGTAATGTTCCCTACTAGAAAGGAGAGGGCAAGGCTGGTGCCAGCCGCCGCGGTAAAACCAGCTCTTCAAGT…
GU969060.1	Eukaryota	Hacrobia	Cryptophyta	Cryptophyceae	Cryptomonadales	Cryptomonadales_X	Geminigera	Geminigera_cryophila	CGAATGGCTCATTAAATCAGTTATCGTTTATTTGATGGTCCCTTACTCATGGATAACCGTAGTAATTCTAGAGCTAATACATGCACAAAGGCCCGACTTACGAAGGGCTGTATTTATTAGATTCAAAGCCGACCTTGTTTTGGTGATTCATAATAACTTTTCGAACCTCATGCCTTTATGGTGGAGGTGATTCATTCAAATTTCTGCCCTATCAACTTTCGATGGTAGGATAGAGGCCTACCATGGTTTTAACGGGTGACGGAGAATTAGGGTTCGATTCCGGAGAGGGAGCCTGAGAGACGGCTACCACATCCAAGGAAGGCAGCAGGCGCGCAAATTACCCAATCCCGATTCGGGGAGGTAGTGACAATAAATAACAATACAGGGCCAACGGTCTTG…
GU969061.1	Eukaryota	Hacrobia	Cryptophyta	Cryptophyceae	Cryptomonadales	Cryptomonadales_X	Geminigera	Geminigera_cryophila	AATGGCTCATTAAATCAGTTATCGTTTATTTGATGGTCCCTTACTCATGGATAACCGTAGTAATTCTAGAGCTAATACATGCACAAAGGCCCGACTTGCGAAGGGCTGTATTTATTAGATTCAAAGCCGACCTTGTTTTGGCGATTCATAATAACTTTTCGAACCTCATGCCTTTATGGTGGAGGTGATTCATTCAAATTTCTGCCCTATCAACTTTCGATGGTAGGATAGAGGCCTACCACGGTTTTAACGGGTGACGGAGAATTAGGGTTCGATTCCGGAGAGGGAGCCTGAGAGACGGCTACCACATCCAAGGAAGGCAGCAGGCGCGCAAATTACCCAATCCCGATTCGGGGAGGTAGTGACAATAAATAACAATACAGGGCCAACGGTCTTGTT…
GU969062.1	Eukaryota	Stramenopiles	Ochrophyta	Eustigmatophyceae	Eustigmatophyceae_X	Eustigmatophyceae_XX	Eustigmatophyceae_XXX	Eustigmatophyceae_XXX_sp.	TGAAACTGCGAATGGCTCATTATATCAGTTATAGTTTATTTGATAGTCCTTTACTCTTGGATAACCGTAGTAATTCTAGAGCTAATACATGCATCAACTCCCAACTGCTTGTCGGACGGGATGTATTTATTAGATAGAAACCAATGCGGGGCAACCCGGTATTGTGGTGAATCATGATAACTTTGCGGATCGTCGGCTTCGGCCAGCGACGAATCATTCAAGTTTCTGCCCTATCAGCTTTGGATGGTAGGGTATTGGCCTACCATGGCTCTAACGGGTAACGGAGAATTGGGGTTCGATTCCGGAGAGGGAGCCTGAGAGACGGCCACCACATCCAAGGAAGGCAGCAGGCGCGTAAATTACCCAATCCTGACACAGGGAGGTAGTGACAATAAATAA…
GU969063.1	Eukaryota	Stramenopiles	Ochrophyta	Eustigmatophyceae	Eustigmatophyceae_X	Eustigmatophyceae_XX	Nannochloropsis	Nannochloropsis_sp.	TGAAACTGCGAATGGCTCATTATATCAGTTATAGTTTATTTGATAGTCCTTTACTCTTGGATAACCGTAGTAATTCTAGAGCTAATACATGCATCAACTCCCAACTGCTTGTCGGACGGGATGTATTTATTAGATAGAAACCAATGCGGGGCAACCCGGTATTGTGGTGAATCATGATAACTTTGCGGATCGTCGGCTTCGGCCAGCGACGAATCATTCAAGTTTCTGCCCTATCAGCTTTGGATGGTAGGGTATTGGCCTACCATGGCTCTAACGGGTAACGGAGAATTGGGGTTCGATTCCGGAGAGGGAGCCTGAGAGACGGCTACCACATCCAAGGAAGGCAGCAGGCGCGTAAATTACCCAATCCTGACACAGGGAGGTAGTGACAATAAATAA…
GU969064.1	Eukaryota	Stramenopiles	Ochrophyta	Eustigmatophyceae	Eustigmatophyceae_X	Eustigmatophyceae_XX	Nannochloropsis	Nannochloropsis_sp.	TGAAACTGCGAATGGCTCATTATATCAGTTATAGTTTATTTGATAGTCCTTTACTCTTGGATAACCGTAGTAATTCTAGAGCTAATACATGCATCAACTCCCAACTGCTTGTCGGACGGGATGTATTTATTAGATAGAAACCAATGCGGGGCAACCCGGTATTGTGGTGAATCATGATAACTTTGCGGATCGTCGGCTTCGGCCAGCGACGAATCATTCAAGTTTCTGCCCTATCAGCTTTGGATGGTAGGGTATTGGCCTACCATGGCTCTAACGGGTAACGGAGAATTGGGGTTCGATTCCGGAGAGGGAGCCTGAGAGACGGCTACCACATCCAAGGAAGGCAGCAGGCGCGTAAATTACCCAATCCTGACACAGGGAGGTAGTGACAATAAATAA…
GU969065.1	Eukaryota	Stramenopiles	Ochrophyta	Eustigmatophyceae	Eustigmatophyceae_X	Eustigmatophyceae_XX	Nannochloropsis	Nannochloropsis_sp.	GGAATTCGATTGAAACTGCGAATGGCTCATTATATCAGTTATAGTTTATTTGATAGTCCTTTACTCTTGGATAACCGTAGTAATTCTAGAGCTAATACATGCATCAACTCCCAACTGCTTGTCGGACGGGATGTATTTATTAGATAGAAACCAATGCGGGGCAACCCGGTATTGTGGTGAATCATGATAACTTTGCGGATCGTCGGCTTCGGCCAGCGACGAATCATTCAAGTTTCTGCCCTATCAGCTTTGGATGGTAGGGTATTGGCCTACCATGGCTCTAACGGGTAACGGAGAATTGGGGTTCGATTCCGGAGAGGGAGCCTGAGAGACGGCTACCACATCCAAGGAAGGCAGCAGGCGCGTAAATTACCCAATCCTGACACAGGGAGGTAGTGA…
GU969066.1	Eukaryota	Stramenopiles	Ochrophyta	Eustigmatophyceae	Eustigmatophyceae_X	Eustigmatophyceae_XX	Nannochloropsis	Nannochloropsis_sp.	TGAAACTGCGAATGGCTCATTATATCAGTTATAGTTTATTTGATAGTCCTTTACTCTTGGATAACCGTAGTAATTCTAGAGCTAATACATGCATCAACTCCCAACTGCTTGTCGGACGGGATGTATTTATTAGATAGAAACCAATGCGGGGCAACCCGGTATTGTGGTGAATCATGATAACTTTGCGGATCGTCGGCTTCGGCCAGCGACGAATCATTCAAGTTTCTGCCCTATCAGCTTTGGATGGTAGGGTATTGGCCTACCATGGCTCTAACGGGTAACGGAGAATTGGGGTTCGATTCCGGAGAGGGAGCCTGAGAGACGGCTACCACATCCAAGGAAGGCAGCAGGCGCGTAAATTACCCAATCCTGACACAGGGAGGTAGTGACAATAAATAA…
GU969067.1	Eukaryota	Stramenopiles	Ochrophyta	Eustigmatophyceae	Eustigmatophyceae_X	Eustigmatophyceae_XX	Nannochloropsis	Nannochloropsis_sp.	TGAAACTGCGAATGGCTCATTATATCAGTTATAGTTTATTTGATAGTCCTTTACTCTTGGATAACCGTAGTAATTCTAGAGCTAATACATGCATCAACTCCCAACTGCTTGTCGGACGGGATGTATTTATTAGATAGAAACCAATGCGGGGCAACCCGGTATTGTGGTGAATCATGATAACTTTGCGGATCGTCGGCTTCGGCCAGCGACGAATCATTCAAGTTTCTGCCCTATCAGCTTTGGATGGTAGGGTATTGGCCTACCATGGCTCTAACGGGTAACGGAGAATTGGGGTTCGATTCCGGAGAGGGAGCCTGAGAGACGGCTACCACATCCAAGGAAGGCAGCAGGCGCGTAAATTACCCAATCCTGACACAGGGAGGTAGTGACAATAAATAA…
GU969068.1	Eukaryota	Stramenopiles	Ochrophyta	Eustigmatophyceae	Eustigmatophyceae_X	Eustigmatophyceae_XX	Nannochloropsis	Nannochloropsis_sp.	TGAAACTGCGAATGGCTCATTATATCAGTTATAGTTTATTTGATAGTCCTTTACTCTTGGATAACCGTAGTAATTCTAGAGCTAATACATGCATCAACTCCCAACTGCTTGTCGGACGGGATGTATTTATTAGATAGAAACCAATGCGGGGCAACCCGGTATTGTGGTGAATCATGATAACTTTGCGGATCGTCGGCTTCKGSCAGCGACSAATCATTCAAGTTTCTGCCCTATCAGCTTTGGATGGTAGGGTATTGGCCTACCATGGCTCTAACGGGTAACGGAGAATTAGGGTTCGATTCCGGAGAGGGAGCCTGAGAGACGGCTACCACATCCAAGGAAGGCAGCAGGCGCGTAAATTACCCAATCCTGACACAGGGAGGTAGTGACAATAAATAA…
GU969069.1	Eukaryota	Hacrobia	Cryptophyta	Cryptophyceae	Cryptomonadales	Cryptomonadales_X	Geminigera	Geminigera_cryophila	TGAAACTGCGAATGGCTCATTAAATCAGTTATCGTTTATTTGATGGTCCCTTACTCATGGATAACCGTAGTAATTCTAGAGCTAATACATGCACAAAGGCCCGACTTACGAAGGGCTGTATTTATTAGATTCAAAGCCGACCTTGTTTTGGTGATTCATAATAACTTTTCGAACCTCATGCCTTTATGGTGGAGGTGATTCATTCAAATTTCTGCCCTATCAACTTTCGATGGTAGGATAGAGGCCTACCATGGTTTTAACGGGTGACGGAGAATTAGGGTTCGATTCCGGAGAGGGAGCCTGAGAGACGGCTACCACATCCAAGGAAGGCAGCAGGCGCGCAAATTACCCAATCCCGATTCGGGGAGGTAGTGACAATAAATAACAATACAGGGCCAA…
GU969070.1	Eukaryota	Hacrobia	Cryptophyta	Cryptophyceae	Cryptomonadales	Cryptomonadales_X	Geminigera	Geminigera_cryophila	TGAAACTGCGAATGGCTCATTAAATCAGTTATCGTTTATTTGATGGTCCCTTACTCATGGATAACCGTAGTAATTCTAGAGCTAATACATGCACAAAGGCCCGACTTGCGAAGGGCTGTATTTATTAGATTCAAAGCCGACCTTGTTTTGGTGATTCATAATAACTTTTCGAACCTCATGCCTTTATGGTGGAGGTGATTCATTCAAATTTCTGCCCTATCAACTTTCGATGGTAGGATAGAGGCCTACCATGGTTTTAACGGGTGACGGAGAATTAGGGTTCGATTCCGGAGAGGGAGCCTGAGAGACGGCTACCACATCCAAGGAAGGCAGCAGGCGCGCAAATTACCCAATCCCGATTCGGGGAGGTAGTGACAATAAATAACAATACAGGGCCAA…
GU969071.1	Eukaryota	Hacrobia	Cryptophyta	Cryptophyceae	Cryptomonadales	Cryptomonadales_X	Geminigera	Geminigera_cryophila	TGAAACTGCGAATGGCTCATTAAATCAGTTATCGTTTATTTGATGGTCCCTTACTCATGGATAACCGTAGTAATTCTAGAGCTAATACATGCACAAAGGCCCGACTTACGAAGGGCTGTATTTATTAGATTCAAAGCCGACCTTGTTTTGGTGATTCATAATAACTTTTCGAACCTCATGCCTTTATGGTGGAGGTGATTCATTCAAATTTCTGCCCTATCAACTTTCGATGGTAGGATAGAGGCCTACCATGGTTTTAACGGGTGACGGAGAATTAGGGTTCGATTCCGGAGAGGGAGCCTGAGAGACGGCTACCACATCCAAGGAAGGCAGCAGGCGCGCAAATTACCCAATCCCGATTCGGGGAGGTAGTGACAATAAATAACAATACAGGGCCAA…
GU969072.1	Eukaryota	Hacrobia	Cryptophyta	Cryptophyceae	Cryptomonadales	Cryptomonadales_X	Geminigera	Geminigera_cryophila	TGAAACTGCGAATGGCTCATTAAATCAGTTATCGTTTATTTGATGGTCCCTTACTCATGGATAACCGTAGTAATTCTAGAGCTAATACATGCACAAAGGCCCGACTTACGAAGGGCTGTATTTATTAGATTCAAAGCCGACCTTGTTTTGGTGATTCATAATAACTTTTCGAACCTCATGCCTTTATGGTGGAGGTGATTCATTCAAATTTCTGCCCTATCAACTTTCGATGGTAGGATAGAGGCCTACCATGGTTTTAACGGGTGACGGAGAATTAGGGTTCGATTCCGGAGAGGGAGCCTGAGAGACGGCTACCACATCCAAGGAAGGCAGCAGGCGCGCAAATTACCCAATCCCGATTCGGGGAGGTAGTGACAATAAATAACAATACAGGGCCAA…
GU969074.1	Eukaryota	Archaeplastida	Chlorophyta	Chlorophyceae	Chlamydomonadales	Chlamydomonadales_X	Chlamydomonas	Chlamydomonas_kuwadae	TTGAAACTGCGAATGGCTCATTAAATCAGTTATAGTTTATTTGATGGTACCCACTCTCGGATAACCGTAGTAATTCTAGAGCTAATACGTGCGTACATCCCGACTTCTGGAAGGGACGTATTTATTAGATAAAAGGCCAGCCGAACTTTGTTCGACCTGCGTTGACTCATGATAACTTCACGAATCGCACGGCCTTGTGCCGGCGATGTTTCATTCAAATTTCTGCCCTATCAACTTTCGATGGTAGGATAGAGGCCTACCATGGTGGTAACGGGTGACGGAGGATTAGGGTTCGATTCCGGAGAGGGAGCCTGAGAAACGGCTACCACATCCAAGGAAGGCAGCAGGCGCGCAAATTACCCAATCCCGACACGGGGAGGTAGTGACAATAAATAACAA…
GU969075.1	Eukaryota	Archaeplastida	Chlorophyta	Chlorophyceae	Chlamydomonadales	Chlamydomonadales_X	Chlamydomonas	Chlamydomonas_kuwadae	TGAAACTGCGAATGGCTCATTAAATCAGTTATAGTTTATTTGATGGTACCCACTCTCGGATAACCGTAGTAATTCTAGAGCTAATACGTGCGTACATCCCGACTTCTGGAAGGGACGTATTTATTAGATAAAAGGCCAGCCGAACTTTGTTCGACCTGCGTTGACTCATGATAACTTCACGAATCGCACGGCCTTGTGCCGGCGATGTTTCATTCAAATTTCTGCCCTATCAACTTTCGATGGTAGGATAGAGGCCTACCATGGTGGTAACGGGTGACGGAGGATTAGGGTTCGATTCCGGAGAGGGAGCCTGAGAAACGGCTACCACATCCAAGGAAGGCAGCAGGCGCGCAAATTACCCAATCCCGACACGGGGAGGTAGTGACAATAAATAACAAT…
GU969076.1	Eukaryota	Archaeplastida	Chlorophyta	Chlorophyceae	Chlamydomonadales	Chlamydomonadales_X	Chlamydomonas	Chlamydomonas_acidophila	TGAAACTGCGAATGGCTCATTAAATCAGTTATAGTTTATTTGATGGTACCTCTCTCGGATAACCGTAGTAATTCTAGAGCTAATACGTGCGCAAATCCCGACTTCTGGAAGGGACGTATTTATTAGATAAAAGGCCAGCCGGGCTCACGCCCGACCTGCGGTGACTCATGATAACTTCACGAATCGCACGGCCTTGCGCCGGCGATGTTTCATTCAAATTTCTGCCCTATCAACTTTCGATGGTAGGATAGAGGCCTACCATGGTGGTAACGGGTGACGGAGGATTAGGGTTCGATTCCGGAGAGGTAGCCTGAGAAACGGCTTCCACATCCAAGGAAGGCAGCAGGCGCGCAAATTACCCAATCCCGACACGGGGAGGTAGTGACAATAAATAACAAT…
GU969077.1	Eukaryota	Archaeplastida	Chlorophyta	Chlorophyceae	Chlamydomonadales	Chlamydomonadales_X	NA	NA	TGAAACTGCGAATGGCTCATTAAATCAGTTATAGTTTATTTGATGGTACCTACTCTCGGATAACCGTAGTAATTCTAGAGCTAATACGTGCGTAAATCCCGACTTCTGGAAGGGACGTATTTATTAGATAAAAGGCCGACCGGGCTTTGCCCGAACCGCGGTGAATCATGATAACTTCACGAATCGCATGGCCTTGCGCCGGCGATGTCTCATTCAAATTTCTGCCCTATCAACTTTCGATGGTAGGATAGAGGCCTACCATGGTGGTAACGGGTGACGGAGGATTAGGGTTCGATTCCGGAGAGGGAGCCTGAGAGATGGCTACCACATCCAAGGAAGGCAGCAGGCGCGCAAATTACCCAATCCCGACACGGGGAGGTAGTGACAATAAATAACAAT…
GU969078.1	Eukaryota	Archaeplastida	Chlorophyta	Chlorophyceae	Chlamydomonadales	Chlamydomonadales_X	Chlamydomonas	Chlamydomonas_kuwadae	AAACTGCGAATGGCTCATTAAATCAGTTATAGTTTATTTGATGGTACCCACTCTCGGATAACCGTAGTAATTCTAGAGCTAATACGTGCGTACATCCCGACTTCTGGAAGGGACGTATTTATTAGATAAAAGGCCAGCCGAACTTTGTTCGACCTGCGTTGACTCATGATAACTTCACGAATCGCACGGCCTTGTGCCGGCGATGTTTCATTCAAATTTCTGCCCTATCAACTTTCGATGGTAGGATAGAGGCCTACCATGGTGGTAACGGGTGACGGAGGATTAGGGTTCGATTCCGGAGAGGGAGCCTGAGAAACGGCTACCACATCCAAGGAAGGCAGCAGGCGCGCAAATTACCCGATCCCGACACGGGGAGGTAGTGACAATAAATAACAATAC…
GU969079.1	Eukaryota	Hacrobia	Haptophyta	Prymnesiophyceae	Isochrysidales	Isochrysidaceae	Isochrysidaceae_X	Isochrysidaceae_X_sp.	TGAAACTGCGAATGGCTCATTAAATCAGTTATGGTTTATTTGATGGTACCTTGCTCTTGGATAACCGTAGTAATTCTAGAGCTAATACATGCAGGAATTCCCGACTTCGGAAGGGATGTATTTATTAGATAAGAAACCAAACCGGTCTCCGGTTGCGTGCTGAGTCATAATAACTGCTCGAATCGCACAGCTCTACGCTGGCGATGGTTCATTCAAATTTCTGCCCTATCAGCTTTCGATGGTAGGATAGAGGCCTACCATGGCGTTAACGGGTAACGGAGAATTAGGGTTCGATTCCGGAGAGGGAGCCTGAGAAATGGCTACCACATCCAAGGAAGGCAGCAGGCGCGTAAATTGCCCGAATCCTGACACAGGGAGGTAGTGACAAGAAATAACAAT…
GU969080.1	Eukaryota	Hacrobia	Haptophyta	Prymnesiophyceae	Isochrysidales	Isochrysidaceae	Isochrysidaceae_X	Isochrysidaceae_X_sp.	TGAAACTGCGAATGGCTCATTAAATCAGTTATGGTTTATTTGATGGTACCCTGCTCTTGGATAACCGTAGTAATTCTAGAGCTAATACATGCAGGAATTCCCGACTTCGGAAGGGATGTATTTATTAGATAAGAAACCAAACCGGTCTCCGGTTGTGTGCTGAGTCATAATAACTGCTCGAATCGCACAGCTCTACGCTGGCGATGGTTCATTCAAATTTCTGCCCTATCAGCTTTCGATGGTAGGATAGAGGCCTACCATGGCGTTAACGGGTAACGGAGAATTAGGGTTCGATTCCGGAGAGGGAGCCTGAGAAATGGCTACCACATCCAAGGAAGGCAGCAGGCGCGTAAATTGCCCGAATCCTGACACAGGGAGGTAGTGACAAGAAATAACAAT…
GU969081.1	Eukaryota	Opisthokonta	Fungi	Blastocladiomycota	Blastocladiomycotina	Blastocladiomycetes	Hyaloraphidium	Hyaloraphidium_curvatum	TGAAACTGCGAATGGCTCATTAAATCAGTTATAGTTTATTTGATAGTACCTTACTCTTGGATAACCGTGGTAATTCTAGAGCTAATACATGCTAAAAACCTCGACTCACGAAGGGGTGTATTTATTAGATAAAAAACCAATGCGGGCAACCGCTTCTTTGGTGATTCATAATAACTGCTCGAATCGCATGGCTTTACGCCGGCGATGGTTCATTCAAATTTCTGCCCTATCAACTTTCGATGGTAGGATAGAGGCCTACCATGGTTTCAACGGGTAACGGAGAATAAGGGTTCGATTCCGGAGAGGGAGCCTGAGAAACGGCTACCACATCCAAGGAAGGCAGCAGGCGCGCAAATTACCCAATCCTGACACAGGGAGGTAGTGACAAGAAATAACAAT…
GU969082.1	Eukaryota	Alveolata	Chrompodellids	Colpodellidea	Colpodellida	Alphamonaceae	Aphamonas	Aphamonas_edax	TGAAACTGCGAATGGCTCATTAAAACAGTTATAGTTTATTTGATGGTCACTCACTCTTGGATAACCGTGGTAATTCTAGAGCTAATACATGCGTCAAGACCCGACTTTTTGGAAGGGTTGTATTTATTAGATAAAGAACCAATCCATGCTTGCATGGTTTTGTGGTGATTCATAATAACTGATCGAATCGCATGCCTTCGGGCGGCGATGTATCATTCAAGTTTCTGACCTATCAGCTTCCGACGGTAGGGTATTGGCCTACCGTGGCAATGACGGGTAACGGGGAATTAGGGTTCGATTCCGGAGAGGGAGCCTGAGAAACGGCTACCACATCTAAGGAAGGCAGCAGGCGCGCAAATTACCCAATCCTGACACAGGGAGGTAGTGACAAGAAATAAC…
GU969083.1	Eukaryota	Stramenopiles	Ochrophyta	Chrysophyceae	Chrysophyceae_X	Chrysophyceae_Clade-F	Paraphysomonas	Paraphysomonas_vestita	GTTATAGTTTATTTGATGGTTTTTGCTCTTGGATAACCGTAGTAATTCTAGAGCTAATACATGCATAAAACTCTAACTGGTAACGGAAGGAGTGTRTTTATTAGATGTAAACCAATCCAGGGTAACCTGGTCTTTTTTGGTGATTCATAATAACTTTCGGATCAATCGTAAGATTGATGCATCATTCAAGTTTCTGCCCTATCAGCTTTGGATGGTAGGGTATTGGCCTACCATGGCTTTAACGGGTAACGGAGAATTAGGGTTCGATTCCGGAGAGGGAGCCTGAGAAACGGCTACCACATCCAAGGAAGGCAGCAGGCGCGTAAATTACCCAATCCTGACACAGGGAGGTAGTGACAATAAATAACAATGCTGGGCTTTTTAAAGTCTGGCAATTGG…
GU969084.1	Eukaryota	Opisthokonta	Fungi	Chytridiomycota	Chytridiomycotina	Chytridiomycetes	Spizellomycetales-and-Rhizophlyctidales	Spizellomycetales-and-Rhizophlyctidales_sp.	TGAAACTGCGAATGGCTCATTAAATCAGTTATAGTTTATTTGATAATACCTTACTCTTGGATAACCGTGGTAATTCTAGAGCTAATACATGCTAAAAATCCCGACTTCTGGAAGGGATGTATTTATTAGATAAAAAACCAACCCGGGCAACCGGTTTTTTGGTGATTCATGATAACTTTTCGAATCGTATGGCCTTGCGCCGACGATGGTTCATTCAAATTTCTGCCCTATCAACTTTCGATGGTAGGATAGAGGCCTACCATGGTTTTAACGGGTAACGGAGAATTAGGGCTCGATTCCGGAGAGGGAGCCTGAGAAACGGCTACCACATCCAAGGAAGGCAGCAGGCGCGCAAATTACCCAATCCTGATACAGGGAGGTAGTGACAATAAATAACAA…
GU969085.1	Eukaryota	Archaeplastida	Chlorophyta	Trebouxiophyceae	Chlorellales	Chlorellales_X	Chlorellales_XX	Chlorellales_XX_sp.	TGAAACTGCGAATGGCTCATTAAATCAGTTATAGTTTATTTGATGGTACCTACTCTCGGATACCCGTAGTAAATCTAGAGCTAATACGTGCGTAAATCCCGACTTCTGGAAGGGACGTAACTATTAGATAAAAGGCCGACCGGGCTCTGCCCGACTCGCGGTGAATCATGATAGTTTCACGAATCGCATGGCCTTGTGCCGGCGATGTTTCATTCAAATTTCTGCCCTATCAACTTTCGATGGTAGGATAGAGGCCTACCATGGTGGTAACGGGTGACGGAGGATTAGGGTTCGATTCCGGAGAGGGAGCCTGAGAAACGGCTACCACATCCAAGGAAGGCAGCAGGCGCGCAAATTACCCAATCCTGACACAGGGAGGTAGCGACAATAAATAACAAT…
GU969086.1	Eukaryota	Opisthokonta	Fungi	Ascomycota	Pezizomycotina	Dothideomycetes	Kabatiella	Kabatiella_lini	TGAAACTGCGAATGGCTCATTAAATCAGTTATCGTTTATTTGATAGTACCTTACTCTTGGATAACCGTGGTAATTCTAGAGCTAATACATGCTAAAAACCCCAACTTCGGAAGGGGTGTATTTATTAGATAAAAAACCAACGCCCTTCGGGGCTCCTTGGTGATTCATAATAACTAAACGAATCGCATGGCCTTGCGCCGGCGATGGTTCATTCAAATTTCTGCCCTATCAACTTTCGATGGTAGGATAGTGGCCTACCATGGTATCAACGGGTAACGGGGAATTAGGGTTCTATTCCGGAGAGGGAGCCTGAGAAACGGCTACCACATCCAAGGAAGGCAGCAGGCGCGCAAATTACCCAATCCCGACACGGGGAGGTAGTGACAATAAATACTGATA…
GU969087.1	Eukaryota	Opisthokonta	Choanoflagellida	Choanoflagellatea	Acanthoecida	Acanthoecidae_Group_G	Acanthoecidae_Group_G_X	Acanthoecidae_Group_G_X_sp.	TGAAACTGCGAATGGCTCATTAAATCAGTTATAATTTATTTGATAGTACTTACTCATGGATAACCGTGGTAATTCTAGAGCTAATACATGCGAAAAAACCCGACTTACGAAGGGTTGTATTTATTAGATAAAAAACCAATATTTGTGTTGAATCATAATAACTTCGCGAATCGTTGAGTTCACCTCGTCGATGAATCATTCAAATTTCTGCCCTACCAACTTTCGATGGTAGGGTATTGGCCTACCATGGTTGCAACGGGTAACGGAGAATTAGGGTTCGATTCCGGAGAGGGAGCCTGAGAGACGGCTACCACATCCAAGGAAGGCAGCAGGCGCGCAAATTACCCAATCCTGACACAGGGAGGTAGTGACAATAAATAACAATACGGAGCCTTTTTA…
GU969088.1	Eukaryota	Stramenopiles	Sagenista	Labyrinthulomycetes	Thraustochytrida	Thraustochytriaceae	Thraustochytriaceae_SEK690	Thraustochytriaceae_SEK690_sp.	TGAAACTGCGAATGGCTCATTATATCAGTTATAGTCTATTTGATAGTGTTTTCCTATTGGATAACCGTAGTAATTCTAGGGCCAATACATGCATAAACTCGATGTATTTCGAGGCATTTATCGGATTGAAGCCAATATTTTGGGTGAATCACAATAACTAAGCGGACCGCAGTGAGTTAATCTCGGCGGTGAATCATTCGAGTTTCTGCCCTATCAGATGTCGTTGGTAAGGTATTGGCTTACCAAGTCTTTGACGGGTGACGAAGAATTGGGGTTTGATTTCGGAGAGGGAGCCTGAGAGACGGCTACCACATCCAAGGAAGGCAGCAGGCGCGTAAATTGCCCAATGAGATATCCTCGAGGCAGTGACAAGAAATATTAAAGCGATGCCATTTTGGT…
GU969089.1	Eukaryota	Stramenopiles	Ochrophyta	Chrysophyceae	Chrysophyceae_X	Chrysophyceae_XX	Chrysophyceae_XXX	Chrysophyceae_XXX_sp.	TGAAACTGCGAATGGCTCATTATATCAGTTATAGTGTATTTGATTGTCATTGCTCTTGGATAACCGTAGTAATTCTAGAGCTAATACATGCATCAATCCCCGACTTCTGGAAGGGGTGTATTTATTAGATGGAAACCAATGCGGGGCAACCCGGAATTAGGTGATTCATAATAACTCGCGCAGCGACTTTGTCGCGAAATCATATCGGTTTCTGCCCCATCAGCTTTGGATGGTAGGGTATTGGCCTACCATGGCTTTAACGGGTAACGGAGAATTAGGGTTCGATTCCGGAGAGGGAGCCTGAGAAACGGCTACCACATCCAAGGAAGGCAGCAGGCGCGTAAATTACCCAATCCTGACACAGGGAGGTAGTGACAATAAATAACAATGCCGGGCTTT…
GU969090.1	Eukaryota	Stramenopiles	Ochrophyta	Chrysophyceae	Chrysophyceae_X	Chrysophyceae_XX	Chrysophyceae_XXX	Chrysophyceae_XXX_sp.	CTGCGAATGGCTCATTATATCAGTTATAGTTTATTTGATGGTCCCTTGCTCTTGGATAACCGTAGTAATTCTAGAGCTAATACATGCGCAAAATCCCGACTTCTGGAAGGGATGTGTTTATTAGATGGAAACCAATCTGGTGTAAACCAGTACCTTGGTGAGTCACAATAACCGTACGGATCGCAGCTTGCTGCGATGCATCATTCAAGTTTCTGCCCTATCAGCTTTGGATGGTAGGGTATTGGCCTACCATGGCATTAACGGGTAACGGAGAATTAGGGTTCGATTCCGGAGAGGGAGCCTGAGAGACGGCTACCACATCCAAGGAAGGCAGCAGGCGCGTAAATTACCCAATCCTGACACAGGGAGGTAGTGACAATAAATAACGAAGCCGGACTT…
GU969091.1	Eukaryota	Opisthokonta	Choanoflagellida	Choanoflagellatea	Acanthoecida	Acanthoecidae_Group_G	Acanthoecidae_Group_G_X	Acanthoecidae_Group_G_X_sp.	TGAAACTGCGAATGGCTCATTAAATCAGTTATAATTTATTTGATAGTACTTACTCATGGATAACCGTGGTAATTCTAGAGCTAATACATGCGAAAAAACCCGACTTACGAAGGGTTGTATTTATTAGATAAAAAACCAATATTTGTGTTGAATCATAATAACTTCGCGAATCGTTGAGTTCACCTCGTCGATGAATCATTCAAATTTCTGCCCTATCAACTTTCGATGGTAGGGTATTGGCCTACCATGGTTGCAACGGGTAACGGAGAATTAGGGTTCGATTCCGGAGAGGGAGCCTGAGAGACGGCTACCACATCCAAGGAAGGCAGCAGGCGCGCAAATTACCCAATCCTGACACAGGGAGGTAGTGACAATAAATAACAATACGGAGCCTTTTTA…
GU969092.1	Eukaryota	Opisthokonta	Choanoflagellida	Choanoflagellatea	Craspedida	Monosigidae_Group_B	Monosigidae_Group_B_X	Monosigidae_Group_B_X_sp.	GATAGTCACTTACTCATGGATAACCGTGGTAATTCTAGAGCTAATACATGCGTACGGACCCGACTTCTGGAAGGGTTGTATTTATTAGATACAAAACCAACATTTTTGGTGAATCAAAATAACTTTGCGAATCGTATGACCTTGCGTCGACGATGAATCATTCAAATTTCTGCCCTATCAACTTTCGATGGTAAGGTATTGGCTTACCATGGTTACAACGGGTAACGGGGAATTAGGGTTCGATTCCGGAGAGGGAGCCTGAGAAACGGCTACCACTTCCAAGGAAGGCAGCAGGCGCGCAAATTACCCAATCCTGACACAGGGAGGTAGTGACAATAAATAACAATACAGAGCCCTTTCGGGTTTTGTAATTGGAATGAGAGCAACCTAAACTACTCA…
GU969093.1	Eukaryota	Rhizaria	Cercozoa	Filosa-Thecofilosea	Cryomonadida	Protaspa-lineage	Protaspa-lineage_X	Protaspa-lineage_X_sp.	TGAAACTGCGAATGGCTCATTATATCAGCAATAATTTATTTGATGGTTCCTTACTCATGGATAACTGTAGTAATTCTAGAGCTAATACATGCGTAAAGTCCCGACTCTCGCGGGGAGGGATGTATTTATTAGATAAAAAACCAATGCGGGCTCTGTCCGGTTTTGTGGTGAATCATAGTAACTTTTCGAATGGCATGACTTTACGTCGGCCATATTTCATTCAAATTTCTGCCCTATCAGCTTTCGACGGTAGTGTAGTGGACTACCGTGGCATTAACGGGTAACGGAGAATTAGGGTTCGATTCCGGAGAGGGAGCCTGAGAAACGGCTACCACATCCAAGGAAGGCAGCAGGCGCGCAAATTACCCAATCCTGACACAGGGAGGTAGTGACAAAAAA…
GU969094.1	Eukaryota	Alveolata	Ciliophora	NA	NA	NA	NA	NA	TGAAACTGCGAATGGCTCATTAAAACAGTTATAGTTTATTTGATAATTGAATACTCATGGATAACCGTGGTAATTCTAGAGCTAATACATGCGTCTGAACCTGACTTTTTGAAGGGTTGTATTTATTAGATACTAAGCCAATAGTCTCTGACTGTTGTGATGATTCATAATAACTGATCGAAGCGAGGTTCGCCCCGCTAAATCATTCAAGTTTCTGCCCTATCAGCTTTCGATGGTAGTGTATTGGACTACCATGGCAGTCACGGGTAACGGGGAATTAGGGTTCGATTCCGGAGAGGGAGCCTGAGAAACGGCTACCACTTCTAAGGAAGGCAGCAGGCGCGTAAATTACCCAATCCCGATTCGGGGAGGTAGTGACAAGAAATAACAACTCGGGTC…
GU969095.1	Eukaryota	Opisthokonta	Choanoflagellida	Choanoflagellida_X	Choanoflagellida_XX	Choanoflagellida_XX_Clade-3	Choanoflagellida_XX_Clade-3_X	Choanoflagellida_XX_Clade-3_X_sp.	TGAAACTGCGAATGGCTCATTAAATCAGTTATAATTTATTTGATAGTACTTACTCATGGATAACCGTGGTAATTCTAGAGCTAATACATGCGAAAACACCCGACTTACGGAGGGTGGTATTTATTAGATAAAAAACCAATATTTGCGTTGATTCATAATAACTTTGCGGATCGTTGGGTTCACCCCGTCGATGAATCATTCAAATTTCTGCCCTATCAACTTTCGATGGTAGGGTCTTGGCCTACCATGGTTGCAACGGGTAACGGAGAATTAGGGTTCGATTCCGGAGAGGGAGCCTGAGAGATGGCTACCACATCCAAGGAAGGCAGCAGGCGCGCAAATTACCCAATCCTGACACAGGGAGGTAGTGACAATAAATAACAATACGGAGCCTTTTTA…
GU969096.1	Eukaryota	Rhizaria	Cercozoa	Filosa-Thecofilosea	Cryomonadida	Cryomonadida_X	Cryomonadida_XX	Cryomonadida_XX_sp.	TGAAACTGCGAATGGCTCATTATATCAGCAATAATTTATTTGATGGTTCCTTACTCATGGATAACTGTAGTAATTCTAGAGCTAATACATGCGTAAAGTCCCGACTCTCGCGGGGAGGGATGTATTTATTAGATAAAAAACCAATACGGGCTCTGTCCGGTTTTGTGGTGAATCATAGTAACTTTTCGAATGGCATGACTTTACGTCGGCCATATTTCATTCAAATTTCTGCCCTATCAGCTTTCGACGGTAGTGTAGTGGACTACCGTGGCATTAACGGGTAACGGAGAATTAGGGTTCGATTCCGGAGAGGGAGCCTGAGAAACGGCTACCACATCCAAGGAAGGCAGCAGGCGCGCAAATTACCCAATCCTGACACAGGGAGGTAGTGACAAAAAA…
GU969097.1	Eukaryota	Stramenopiles	Ochrophyta	Chrysophyceae	Chrysophyceae_X	Chrysophyceae_XX	Chrysophyceae_XXX	Chrysophyceae_XXX_sp.	TGAAACTGCGAATGGCTCATTATATCAGTTATAGTTTATTTGAAGGTCCTTGCTCTTGGATAACCGTAGTAATTCTAGAGCTAATACATGCATCAATCCCCGACTTCTGGAAGGGGTGTATTTATTAGATGGAAACCAATGCGGGGTAACCCGGATTTAGGTGATTCATAATAACTCTCGTAGCGATTTTTAATCGCAACTTCATCTAGGTTTCTGCCTCATCAGCTTTGGATGGTAGGGTATTGGCCTACCATGGCTTTAACGGGTAACGGAGAATTAGGGTTCGATTCCGGAGAGGGAGCCTGAGAAACGGCTACCACATCCAAGGAAGGCAGCAGGCGCGTAAATTACCCAATCCTGACACAGGGAGGTAGTGACAATAAATAACAATGCCGGGCT…
GU969098.1	Eukaryota	Stramenopiles	Ochrophyta	Chrysophyceae	Chrysophyceae_X	Chrysophyceae_XX	Chrysophyceae_XXX	Chrysophyceae_XXX_sp.	TGAAACTGCGAATGGCTCATTATATCAGTTATAGTGTATTTGATTGTCATTGCTCATGGATAACCGTAGTAATTCTAGAGCTAATACATGCATCAATCCCCGACTTCTGGAAGGGGTGTATTTATTAGATGGAAACCAATGCGGGGCAACCCGGAATTAGGTGATTCATAATAACTCGCGCAGCGACTTTGTCGCGAAATCATATCGGTTTCTGCCCCATCAGCTTTGGATGGTAGGGTATTGGCCTACCATGGCTTTAACGGGTAACGGAGAATTAGGGTTCGATTCCGGAGAGGGAGCCTGAGAAACGGCTACCACATCCAAGGAAGGCAGCAGGCGCGTAAATTACCCAATCCTGACACAGGGAGGTAGTGACAATAAATAACAATGCCGGGCTTT…
GU969099.1	Eukaryota	Hacrobia	Telonemia	Telonemia_X	Telonemia_XX	Telonemia-Group-1	Telonema-Group-1	Telonema_sp.	ACTGCGAATGGCTCATTAAATCAGTTATAGTTTATTTGATAGTGCCTACTTTTGGATAACCGTAGTAATTCTAGAGCTAATACATGCAACAAGTCCCGACTTCTGGAAGGGATGTATTTATTAGATATACAAACCAACCGCGGCGGGAAACCGTCGTGTCCTTTGGTGATTCATAATAACTTCGCGAATCGCATGCCTTCGGGCGGCGATGATTCATTCAAATTTCTGCCCTATCAGCTTTTGATGGTAGGGTATTGGCCTACCATGGCGTTCACGGGTAACGGAGAATTAGGGTTCAATTCCGGAGAGGGAGCCTGAGAGACGGCTACCACATCCAAGGAAGGCAGCAGGCGCGCAAATTACCCAATCCTGACACAGGGAGGTAGTGACAATAAATAA…
GU969100.1	Eukaryota	Hacrobia	Cryptophyta	Cryptophyceae	Cryptomonadales	Cryptomonadales_X	Geminigera	Geminigera_cryophila	ATGGCTCATTAAATCAGTTATCGTTTATTTGATGGTCCCTTACTCATGGATAACCGTAGTAATTCTAGAGCTAATACATGCACAAAGGCCCGACTTACGAAGGGCTGTATTTATTAGATTCAAAGCCGACCTTGTTTTGGTGATTCATAATAACTTTTCGAACCTCATGCCTTTATGGTGGAGGTGATTCATTCAAATTTCTGCCCTATCAACTTTCGATGGTAGGATAGAGGCCTACCATGGTTTTAACGGGTGACGGAGAATTAGGGTTCGATTCCGGAGAGGGAGCCTGAGAGACGGCTACCACATCCAAGGAAGGCAGCAGGCGCGCAAATTACCCAATCCCGATTCGGGGAGGTAGTGACAATAAATAACAATACAGGGCCAACGGTCTTGTTA…
GU969101.1	Eukaryota	Hacrobia	Cryptophyta	Cryptophyceae	Cryptomonadales	Cryptomonadales_X	Geminigera	Geminigera_cryophila	TGCGAATGGCTCATTAAATCAGTTATCGTTTATTTGATGGTCCCTTACTCATGGATAACCGTAGTAATTCTAGAGCTAATACATGCACAAAGGCCCGACTTACGAAGGGCTGTATTTATTAGATTCAAAGCCGACCTTGTTTTGGTGATTCATAATAACTTTTCGAACCTCATGCCTTTATGGTGGAGGTGATTCATTCAAATTTCTGCCCTATCAACTTTCGATGGTAGGATAGAGGCCTACCATGGTTTTAACGGGTGACGGAGAATTAGGGTTCGATTCCGGAGAGGGAGCCTGAGAGACGGCTACCACATCCAAGGAAGGCAGCAGGCGCGCAAATTACCCAATCCCGATTCGGGGAGGTAGTGACAATAAATAACAATACAGGGCCAACGGTCT…
GU969102.1	Eukaryota	Archaeplastida	Chlorophyta	Chlorophyceae	Chlamydomonadales	Chlamydomonadales_X	Chlamydomonas	Chlamydomonas_kuwadae	TGAAACTGCCAATGGCTCATTRGTCGGATGCAKWTTTTGTGWTGGYTCCCACGCTCGGATAACCGTTGTATTTCTCATGGTYATAGSTGCGTWCTGASCGWCTTYTGGAAGGGACGTATTGATTMCATAAWAGGTCGGCCGAACTTTGKTCGACCTGSGTTGACTCATGATAACTTCACGAATCGCACGGCCTTGTGCCGGCGATGTTTCATTCAAATTTCTGCCCTATCAACTTTCGATGGTAGGATAGAGGCCTACCATGGTGGTAACGGGTGACGGAGGATTAGGGTTCGATTCCGGAGAGGGAGCCTGAGAAACGGCTACCACATCCAAGGAAGGCAGCAGGCGCGCAAATTACCCAATCCCGACACGGGGAGGTAGTGACAATAAATAACAATA…
AY343915.1	Eukaryota	Opisthokonta	Fungi	Ascomycota	Pezizomycotina	Eurotiomycetes	Aspergillus	NA	GAGAAACGGCTACCACATCCAAGGAAGGCAGCAGGCGCTCAAATTACCCAATCCCGACACGGGGAGGTAGTGACAATAAATACTGATACGGGGCTCTTTTGGGTCTCGTAATTGGAATGAGTACAATCTAAATCCCTTAACGAGGAACAATTGGAGGGCAAGTCTGGTGCCAGCAGCCGCGGTAATTCCAGCTCCAATAGCGTATATTAAAGTTGTTGCAGTTAAAAAGCTCGTAGTTGAACCTTGGGTCTGGCTGGCCGGTCCGCCTCACCGCGAGTACTGGTCCGGCTGGACCTTTCCTTCTGGGGAACCCCATGGCCTTCAGTGGCTGTGGGGGGAACCAGGACTTTTACTGTGAAAAAATTAGAGTGTTCAAAGCAGGCCTTTGCTCGAATACAT…
AY343916.1	Eukaryota	Opisthokonta	Fungi	Ascomycota	Pezizomycotina	Eurotiomycetes	NA	NA	AAACTGCGAATGGCTCATTAAATCAGTTATCGTTTATTTGATAGTACCTTACTACATGGATACCTGTGGTAATTCTAGAGCTAATACATGCTGAAAACCCCGACTTCCGAAGGGGTGTATTTATTAGATAAAAAACCAACGCCCTCCGGGGCTCCTTGGTGAGTCATAATAACTTAACGAATCGCATGGCCTTGCGCCGGCGATGGTTCATTCAAATTTCTGCCCTATCAACTTTCGATGGTAGGATAGTGGCCTACCATGGTGGCAACGGGTAACGGGGAATTAGGGTTCGATTCCGGAGAGGGAGCCTGAGAAACGGCTACCACATCCAAGGAAGGCAGCAGGCGCGCAAATTACCCAATCCCGACACGGGGAGGTAGTGACAATAAATACTGATAC…
AY343917.1	Eukaryota	Opisthokonta	Fungi	Ascomycota	Pezizomycotina	Dothideomycetes	Teratosphaeria	Teratosphaeria_acidotherma	CGGAGAGGGAGCCTGAGAAACGGCTACCACATCCAAGGAAGGCAGCAGGCGCGCAAATTACCCAATCCCGATACGGGGAGGTAGTGACAATAAATACTGATACAGGGCTCTTTCGGGTCTTGTAATTGGAATGAGTACAATTTAAATCCCTTAACGAGGAACAATTGGAGGGCAAGTCTGGTGCCAGCAGCCGCGGTAATTCCAGCTCCAATAGCGTATATTAAAGTTGTTGCAGTTAAAAAGCTCGTAGTTGAACCTTGGGTCTGGCTGGCCGGTCCGCCTCACCGCGTGTACTGGTCCGGCCGGACCTTTCCTTCTGGGGAGCCGCATGCCCTTCACTGGGCGTGTCGGGGAACCAGGACTTTTACTTTGAAAAAATTAGAGTGTTCAAAGCAGGCC…
AY343918.1	Eukaryota	Opisthokonta	Fungi	Ascomycota	Pezizomycotina	Dothideomycetes	Teratosphaeria	Teratosphaeria_acidotherma	GAAGCTGTGAATGGCTCATTAAATCAGTTATCGTTTATTTGATAGTACCTTACTACATGGATAACCGTGGTAATTCTAGAGCTAATACATGCTAAAAACCCCGACTTCGGAAGGGGTGTATTTATTAGATAAAAAACCAACGCCCTTCGGGGCTCCTTGGTGAATCATAATAACTTAACGAATCGCATGGCCTTGCGCCGGCGATGGTTCATTCAAATTTCTGCCCTATCAACTTTCGATGGTAGGATAGTGGCCTACCATGGTAGCAACGGGTAACGGGGTATTAGGGTACGATACCGGAGAGGGAGCCTGAGAAACGGCTACCACATCCAAGGAAGGCAGCAGGCGCGCAAATTACCCAATCCCGATACGGGGAGGTAGTGACAATAAATACTGATA…
AY343919.1	Eukaryota	Opisthokonta	Fungi	Ascomycota	Pezizomycotina	Eurotiomycetes	NA	NA	GAAGCTGCGAATGGCTCATTAAATCAGTTATCGTTTATTTGATAGTACCTTACTACATGGATACCTGTGGTAATTCTAGAGCTAATACATGCTGAAAACCCCGACTTCCGAAGGGGTGTATTTATTAGATAAAAAACCAACGCCCTCCGGGGCTCCTTGGTGAGTCATAATAACTTAACGAATCGCATGGCCTTGCGCCGGCGATGGTTCATTCAAATTTCTGCCCTATCAACTTTCGATGGTAGGATAGTGGCCTACCATGGTGGCAACGGGTAACGGGGAATTAGGGCTCGATTCCGGAGAGGGAGCCTGAGAAACGGCTACCACATCCAAGGAAGGCAGCAGGCGCGCAAATTACCCAATCCCGACACGGGGAGGTAGTGACAATAAATACTGATA…
AY343920.1	Eukaryota	Opisthokonta	Fungi	Ascomycota	Pezizomycotina	Dothideomycetes	Teratosphaeria	Teratosphaeria_acidotherma	GAAGCTGTGAATGGCTCATTAAATCAGTTATCGTTTATTTGATAGTACCTTACTACATGGATAACCGTGGTAATTCTAGAGCTAATACATGCTAAAAACCCCGACTTCGGAAGGGGTGTATTTATTAGATAAAAAACCAACGCCCTTCGGGGCTCCTTGGTGAATCATAATAACTTAACGAATCGCATGGCCTTGCGCCGGCGATGGTTCATTCAAATTTCTGCCCTATCAACTTTCGATGGTAGGATAGTGGCCTACCATGGTAGCAACGGGTAACGGGGTATTAGGGTACGATACCGGAGAGGGAGCCTGAGAAACGGCTACCACATCCAAGGAAGGCAGCAGGCGCGCAAATTACCCAATCCCGATACGGGGAGGTAGTGACAATAAATACTGATA…
AY343921.1	Eukaryota	Opisthokonta	Fungi	Ascomycota	Pezizomycotina	Eurotiomycetes	NA	NA	GAAGCTGCGAATGGCTCATTAAATCAGTTATCGTTTATTTGATAGTACCTTACTACATGGATACCTGTGGTAATTCTAGAGCTAATACATGCTGAAAACCCCGACTTCCGAAGGGGTGTATTTATTAGATAAAAAACCAACGCCCTCCGGGGCTCCTTGGTGAGTCATAATAACTTAACGAATCGCATGGCCTTGCGCCGGCGATGGTTCATTCAAATTTCTGCCCTATCAACTTTCGATGGTAGGATAGTGGCCTACCATGGTGGCAACGGGTAACGGGGAATTAGGGTTCGATTCCGGAGAGGGAGCCTGAGAAACGGCTACCACATCCAAGGAAGGCAGCAGGCGCGCAAATTACCCAATCCCGACACGGGGAGGTAGTGACAATAAATACTGATA…
AY343922.1	Eukaryota	Opisthokonta	Fungi	Ascomycota	Pezizomycotina	Dothideomycetes	Teratosphaeria	Teratosphaeria_acidotherma	GAAGCTGTGAATGGCTCATTAAATCAGTTATCGTTTATTTGATAGTACCTTACTACATGGATAACCGTGGTAATTCTAGAGCTAATACATGCTAAAAACCCCGACTTCGGAAGGGGTGTATTTATTAGATAAAAAACCAACGCCCTTCGGGGCTCCTTGGTGAATCATAATAACTTAACGAATCGCATGGCCTTGCGCCGGCGATGGTTCATTCAAATTTCTGCCCTATCAACTTTCGATGGTAGGATAGTGGCCTACCATGGTAGCAACGGGTAACGGGGTATTAGGGTACGATACCGGAGAGGGAGCCTGAGAAACGGCTACCACATCCAAGGAAGGCAGCAGGCGCGCAAATTACCCAATCCCGATACGGGGAGGTAGTGACAATAAATACTGATA…
AY343923.1	Eukaryota	Opisthokonta	Fungi	Ascomycota	Pezizomycotina	Eurotiomycetes	NA	NA	GAAGCTGCGAATGGCTCATTAAATCAGTTATCGTTTATTTGATAGTACCTTACTACATGGATACCTGTGGTAATTCTAGAGCTAATACATGCTGAAAACCCCGACTTCCGAAGGGGTGTATTTATTAGATAAAAAACCAACGCCCTCCGGGGCTCCTTGGTGAGTCATAATAACTTAACGAATCGCATGGCCTTGCGCCGGCGATGGTTCATTCAAATTTCTGCCCTATCAACTTTCGATGGTAGGATAGTGGCCTACCATGGTGGCAACGGGTAACGGGGAATTAGGGTTCGATTCCGGAGAGGGAGCCTGAGAAACGGCTACCACATCCAAGGAAGGCAGCAGGCGCGCAAATTACCCAATCCCGACACGGGGAGGTAGTGACAATAAATACTGATA…
AY343924.1	Eukaryota	Opisthokonta	Fungi	Ascomycota	Pezizomycotina	Dothideomycetes	Teratosphaeria	Teratosphaeria_acidotherma	GAAGCTGCGAATGGCTCATTAAATCAGTTATCGTTTATTTGATAGTACCTTACTACATGGATAACCGTGGTAATTCTAGAGCTAATACATGCTAAAAACCCCGACTTCGGAAGGGGTGTATTTATTAGATAAAAAACCAACGCCCTTCGGGGCTCCTTGGTGAATCATAATAACTTAACGAATCGCATGGCCTTGCGCCGGCGATGGTTCATTCAAATTTCTGCCCTATCAACTTTCGATGGTAGGATAGTGGCCTACCATGGTAGCAACGGGTAACGGGGTATTAGGGTACGATACCGGAGAGGGAGCCTGAGAAACGGCTACCACATCCAAGGAAGGCAGCAGGCGCGCAAATTACCCAATCCCGATACGGGGAGGTAGTGACAATAAATACTGATA…
AY343925.1	Eukaryota	Opisthokonta	Fungi	Ascomycota	Pezizomycotina	Dothideomycetes	Teratosphaeria	Teratosphaeria_acidotherma	GAAGCTGTGAATGGCTCATTAAATCAGTTATCGTTTATTTGATAGTACCTTACTACATGGATAACCGTGGTAATTCTAGAGCTAATACATGCTAAAAACCCCGACTTCGGAAGGGGTGTATTTATTAGATAAAAAACCAACGCCCTTCGGGGCTCCTTGGTGAATCATAATAACTTAACGAATCGCATGGCCTTGCGCCGGCGATGGTTCATTCAAATTTCTGCCCTATCAACTTTCGATGGTAGGATAGTGGCCTACCATGGTAGCAACGGGTAACGGGGTATTAGGGTACGATACCGGAGAGGGAGCCTGAGAAACGGCTACCACATCCAAGGAAGGCAGCAGGCGCGCAAATTACCCAATCCCGATACGGGGAGGTAGTGACAATAAATACTGATA…
AY343926.1	Eukaryota	Opisthokonta	Fungi	Ascomycota	Pezizomycotina	Eurotiomycetes	NA	NA	GAAGCTGCGAATGGCTCACTAAATCAGTTATCGTTTATTTGATAGTACCTTACTACATGGATACCTGTGGTAATTCTAGAGCTAATACATGCTGAAAACCCCGACTTCCGAAGGGGTGTATTTATTAGATAAAAAACCAACGCCCTCCGGGGCTCCTTGGTGAGTCATAATAACTTAACGAATCGCATGGCCTTGCGCCGGCGATGGTTCATTCAAATTTCTGCCCTATCAACTTTCGATGGTAGGATAGTGGCCTACCATGGTGGCAACGGGTAACGGGGAATTAGGGTTCGATTCCGGAGAGGGAGCCTGAGAAACGGCTACCACATCCAAGGAAGGCAGCAGGCGCGCAAATTACCCAATCCCGACACGGGGAGGTAGTGACAATAAATACTGATA…
AY394431.1	Eukaryota	Excavata	Discoba	Heterolobosea	Tetramitia_V	Vahlkampfiidae_V	Tetramitus	Tetramitus_sp.	GGTTGATCCTGCCAGTAGTCAATGCTTGTCTCAAGGATTAAGCCATGCATGTGTAAGATCGGCATAGGCATTGGGGATGGGTTTCGGCTCATCCTCTTGCTCATTGCTAATCTGTGAAAGGCTCATTAAACAAGTTATGAATTTAGCCACCTGGAACAACCCTTTGGGGATTGGAATAACACTGTTAACTGCAGCGATAATGCCTACGATTACTGTTGAATTAAGTAGACAGTAGACACTAGAGTCTGGGTGAGTCCGCTCTATTGTTAGCTGGGATGACCTGGAGATTCGTCGAAGGGTCTGAACAGTTGTCCGACCATTAGGTTTCCCGTTTGCTTGCAGGCGGGATGCAGCATGATTGACTTAGTGTCCTAATAAGACCTATGACTTTCTTGTTGA…
AY374298.1	Eukaryota	Opisthokonta	Fungi	Ascomycota	Pezizomycotina	Dothideomycetes	Teratosphaeria	Teratosphaeria_acidotherma	TATAAGCAACTATACGGTGAAACTGCGAATGGCTCATTAAATCAGTTATCGTTTATTTGATAGTACCTTACTACATGGATAACCGTGGTAATTCTAGAGCTAATACATGCTAAAAACCCCGACTTCGGAAGGGGTGTATTTATTAGATAAAAAACCAACGCCCTTCGGGGCTCCTTGGTGAATCATAATAACTTAACGAATCGCATGGCCTTGCGCCGGCGATGGTTCATTCAAATTTCTGCCCTATCAACTTTCGATGGTAGGATAGTGGCCTACCATGGTAGCAACGGGTAACGGGGTATTAGGGTACGATACCGGAGAGGGAGCCTGAGAAACGGCTACCACATCCAAGGAAGGCAGCAGGCGCGCAAATTACCCAATCCCGATACGGGGAGGTAG…
AY374299.1	Eukaryota	Opisthokonta	Fungi	Ascomycota	Pezizomycotina	Dothideomycetes	Teratosphaeria	Teratosphaeria_acidotherma	GAAANANCACAGCCATGCATATGTCTAAGTATAAGCAACTATACGGTGAAACTGCGAATGGCTCATTAAATCAGTTATCGTTTATTTGATAGTACCTTACTACATGGATAACCGTGGTAATTCTAGAGCTAATACATGCTAAAAACCCCGACTTCGGAAGGGGTGTATTTATTAGATAAAAAACCAACGCCCTTCGGGGCTCCTTGGTGAATCATAATAACTTAACGAATCGCATGGCCTTGCGCCGGCGATGGTTCATTCAAATTTCTGCCCTATCAACTTTCGATGGTAGGATAGTGGCCTACCATGGTAGCAACGGGTAACGGGGTATTAGGGTACGATACCGGAGAGGGAGCCTGAGAAACGGCTACCACATCCAAGGAAGGCAGCAGGCGCGCA…
AY374300.1	Eukaryota	Opisthokonta	Fungi	Ascomycota	Pezizomycotina	Dothideomycetes	Teratosphaeria	Teratosphaeria_acidotherma	ATTAAGCCATGCAAGTCTAAGTATAAGCAACTATACGGTGAAACTGCGAATGGCTCATTAAATCAGTTATCGTTTATTTGATAGTACCTTACTACATGGATAACCGTGGTAATTCTAGAGCTAATACATGCTAAAAACCCCGACTTCGGAAGGGGTGTATTTATTAGATAAAAAACCAACGCCCTTCGGGGCTCCTTGGTGAATCATAATAACTTAACGAATCGCATGGCCTTGCGCCGGCGATGGTTCATTCAAATTTCTGCCCTATCAACTTTCGATGGTAGGATAGTGGCCTACCATGGTAGCAACGGGTAACGGGGTATTAGGGTACGATACCGGAGAGGGAGCCTGAGAAACGGCTACCACATCCAAGGAAGGCAGCAGGCGCGCAAATTACCC…
AY374301.1	Eukaryota	Opisthokonta	Fungi	Ascomycota	Saccharomycotina	Saccharomycetales	Candida	Candida_wounanorum	CCAACGGGGCCTTTCCTTCTGGCTAACCTTGAGTCCTTGTGGCTCTTGGCGAACCAGGACTTTTACTTTGAAAAAATTAGAGTGTTCAAAGCAGGCGTATTGCTCGAATATATTAGCATGGAATAATAGAATAGGACGTTTGGTTCTATTTTGTTGGTTTCTAGGACCATCGTAATGATTAATAGGGACGGTCGGGGGCATCAGTATTCAACTGTCAGAGGTGAAATTCTTGGATTTATTGAAGACTAACTACTGCGAAAGCATTTGCCAAGGACGTTTTCATTAATCAAGAACGAAAGTTAGGGGATCGAAGATGATCAGATACCGTCGTAGTCTTAACCTTAAACTATGCCGACTAGGGATCGGGTGGTGTTTTTTTAATGACCCACTCGGCACCTT…
AY374302.1	Eukaryota	Opisthokonta	Fungi	Ascomycota	Pezizomycotina	Dothideomycetes	Teratosphaeria	Teratosphaeria_acidotherma	CCCTTCACTGGGCGTGTCGGGGAACCAGGACTTTTACTTTGAAAAAATTAGAGTGTTCAAAGCAGGCCTTTGCTCGAATACATTAGCATGGAATAATAGAATAGGACGTGCGGTTCTATTTTGTTGGTTTCTAGGACCGCCGTAATGATTAATAGGGATAGTCGGGGGCATCCGTATTCAATTGTCAGAGGTGAAATTCTTGGATTTATTGAAGACGAACTACTGCGAAAGCATTTGCCAAGGATGTTTTCATTAATCAGTGAACGAAAGTTAGGGGATCGAAGACGATCAGATACCGTCGTAGTCTTAACCATAAACTATGCCGACTCGGGATCGGTGGGCGTTACTATTTTGACTCCATCGGCACCGTACGAGAAATCAAAGTTTTTGGGTTCTGGG…
AY374303.1	Eukaryota	Opisthokonta	Fungi	Ascomycota	Saccharomycotina	Saccharomycetales	Saccharomyces	NA	GCCAGTAGCCGCGGTAATTCCAGCTCCAAAGCGTATATTAAAGTTGTTGCAGTTAAAAAGCTCATAGTTGAACTTTGGGCCCGGTTGGCCGGTCCGATTTTTTCGTGTACTGGATTTCCAACGGGGCCTTTCCTTCTGGCTAACCTTGAGTCCTTGTGGCTCTTGGCGAACCAGGACTTTTACTTTGAAAAAATTAGAGTGTTCAAAGCAGGCGTATTGCTCGAATATATTAGCATGGAATAATAGAATAGGACGTTTGGTTCTATTTTGTTGGTTTCTAGGACCATCGTAATGATTAATAGGGACGGTCGGGGGCATCAGTATTCAATTGTCAGAGGTGAAATTCTTGGATTTATTGAAGACTAACTACTGCGAAAGCATTTGCCAAGGACGTTTTCA…
AY374304.1	Eukaryota	Opisthokonta	Fungi	Ascomycota	Saccharomycotina	Saccharomycetales	Candida	Candida_wounanorum	TGGTTGATCCTGCCAGTAGACATATGCTTGTCTCAAAGATTAAGCCATGCATGTCTAAGTATAAGCAATATATACAGTGAAACTGCGAATGGCTCATTAAATCAGTTATCGTTTATTTGATAGTTCCTTTACTACATGGTATAACTGTGGTAATTCTAGAGCTAATACATGCTTAAAATCTCGACCCTTTGGAAGAGATGTATTTATTAGATAAAAAATCAATGTCTTCGGACTCTTTGATGATTCATAATAACTTTTCGAATCGCATGGCCTTGTGCTGGCGATGGTCCATTCAAATTTCTACCCTATCAACTTTCGATGGTAGGATAGTGGCCTACCATGGTTTCAACGGGTAACGGGGAATAAGGGTTCGATTCCGGAGAGGGAGCCTGAGAAACG…
AY374305.1	Eukaryota	Opisthokonta	Fungi	Ascomycota	Saccharomycotina	Saccharomycetales	Debaryomyces	NA	CCTTGGGCTTGGTTGGCCGGTCCGCCTTTTTGGCGAGTACTGGACCCAACCGAGCCTTTCCTTCTGGCTAACCTTTCGCCCTTGTGGTGTTTGGCGAACCAGGACTTTTACTTTGAAAAAATTAGAGTGTTCAAAGCAGGCCTTTGCTCGAATATATCAGCATGGAATAATAGAATAGGACGTTATGGTTCTATTTTGTTGGTTTCTAGGACCATCGTAATGATTAATAGGGACGGTCGGGGGCATCAGTATTCAGTTGTCAGAGGTGAAATTCTTGGATTTACTGAAGACTAACTACTGCGAGAGCATTTGCCAAGGACGTTTTCATTAATCAAGAACGAAAGTTAGGGGATCGAAGATGATCAGATACCGTCGTAGTCTTAACCATAAACTATGCCG…
AY374306.1	Eukaryota	Opisthokonta	Fungi	Ascomycota	Saccharomycotina	Saccharomycetales	Candida	Candida_wounanorum	CCAACGGGGCCTTTCCTTCTGGCTAACCTTGAGTCCTTGTGGCTCTTGGCGAACCAGGACTTTTACTTTGAAAAAATTAGAGTGTTCAAAGCAGGCGTATTGCTCGAATATATTAGCATGGAATAATAGAATAGGACGTTTGGTTCTATTTTGTTGGTTTCTAGGACCATCGTAATGATTAATAGGGACGGTCGGGGGCATCAGTATTCAATTGTCAGAGGTGAAATTCTTGGATTTATTGAAGACTAACTACTGCGAAAGCATTTGCCAAGGACGTTTTCATTAATCAAGAACGAAAGTTAGGGGATCGAAGATGATCTGATACCGTCGTAGTCTTAACCATAAACTATGCCGACTAGGGATCGGGTGGTGTTTTTTTAATGACCCACTCGGCACCTT…
DQ269470.1	Eukaryota	Stramenopiles	Opalozoa	Bicoecea	Bicoecales	Bicoecaceae	Halocafeteria	Halocafeteria_seosinensis	AACCTGGTTGATCCTGCCAGTAGTCATACGCTTGTCTCAAAGATTAAGCCATGCATGTCTAAGTATAAGCCTTTATACGGTGAAACTGCGAATGGCTCATTATATCAGTTATAGTTTCTTTGATAGTCCCTCTACATGGATAACCGTAGTAATTCTAGAGCTAATACATGCGCTAACCCCCTGTCAAGGGTGTATTTATTAGATACTAACCAACATTTTGGGTGAATCATAATAACTGAACGAATCGCTGTTGCAGCGATGTTTCATTCAAGTTTCTGCCCTATCAGCTTTCGATGGTAGGGTATTGGCCTACCATGGCTTTAACGGGTAACGGAGAATTAGGGTTCGATTCCGGAGAGGGAGCCTGAGAAACGGCTACCACATCCAAGGAAGGCAGCA…
KT210045.1	Eukaryota	Stramenopiles	Opalozoa	Bicoecea	Bicoecales	Bicoecaceae	Halocafeteria	Halocafeteria_seosinensis	TTCAAAGATTAAGCCATGCATGTCTAAGTATAAGCCTTTATACGGTGAAACTGCGAATGGCTCATTATATCAGTTATAGTTTCTTTGATAGTCCCTCTACATGGATAACCGTAGTAATTCTAGAGCTAACACATGCGCTAACCCCCTGTCAAGGGTGTATTTATTAGATACTAACCAACATTTTGGGTGAATCATAATAACTGAACGAATCGCTGTTGCAGCGATGTTTCATTCAAGTTTCTGCCCTATCAGCTTTCGATGGTAGGGTATTGGCCTACCATGGCTTTAACGGGTAACGGAGAATTAGGGTTCGATTCCGGAGAGGGAGCCTGAGAAACGGCTACCACATCCAAGGAAGGCAGCAGGCGCGTAAATTACCCAATCCTAACACAGGGAGGT…
KT210044.1	Eukaryota	Stramenopiles	Opalozoa	Bicoecea	Bicoecales	Bicoecaceae	Halocafeteria	Halocafeteria_seosinensis	AACCTGGTTGATCCTGCCAGTAGTCATACGCTTGTCTCAAAGATTAAGCCATGCATGTCTAAGTATAAGCCTTTATACGGTGAAACTGCGAATGGCTCATTATATCAGTTATAGTTTCTTTGATAGTCCCTCTACATGGATAACCGTAGTAATTCTAGAGCTAATACATGCGCTAACCCCCTGTCAAGGGTGTATTTATTAGATACTAACCAACATTTTGGGTGAATCATAATAACTGAACGAATCGCTGTTGCAGCGATGTTTCATTCAAGTTTCTGCCCTATCAGCTTTCGATGGTAGGGTATTGGCCTACCATGGCTTTAACGGGTAACGGAGAATTAGGGTTCGATTCCGGAGAGGGAGCCTGAGAAACGGCTACCACATCCAAGGAAGGCAGCA…
KF545980.1	Eukaryota	Stramenopiles	Opalozoa	Bicoecea	Bicoecales	Bicoecaceae	Halocafeteria	Halocafeteria_seosinensis	TATATCAGTTATAGTTTCTTTGATAGTCCCTCTACATGGATAACCGTAGTAATTCTAGAGCTAATACATGCGCTAAACCCCTGTCAAGGGTGTATTTATTAGATACTAACCAACCCTTTGGGTGAATCATAATAACTGAACGAATCGCTCTTGCAGCGATGTTTCATTCAAGTTTCTGCCCTATCAGCTTTCGATGGTAGGGTATTGGCCTACCATGGCTTTAACGGGTAACGGAGAATTAGGGTTCGATTCCGGAGAGGGAGCCTGAGAAACGGCTACCACATCCAAGGAAGGCAGCAGGCGCGTAAATTACCCAATCCTAACACAGGGAGGTAGTGACAAGAAATACCGATACGGAACCCAAAGGGTTTCGTAATTGGAATGAGTACAATTTAAACC…
GU296152.1	Eukaryota	Opisthokonta	Fungi	Ascomycota	Pezizomycotina	Dothideomycetes	Hortaea	Hortaea_werneckii	TGGATAACCGTGGTAATTCTAGAGCTAATACATGCTAAAAACCCCGACTTCGGGAGGGGTGTATTTATTAGATAAAAAACCAATGCCCTTCGGGGCTCCTTGGTGAATCATAATAACTTAACGAATCGCATGGCCTTGCGCCGGCGATGGTTCATTCAAATTTCTGCCCTATCAACTTTCGATGGTAGGATAGTGGCCTACCATGGTATCAACGGGTAACGGGGAATTAGGGTTCTATTCCGGAGAGGGAGCCTGAGAAACGGCTACCACATCCAAGGAAGGCAGCAGGCGCGCAAATTACCCAATCCCGACACGGGGAGGTAGTGACAATAAATACTGATACAGGGCTCTTTTGGGTCTTGTAATTGGAATGAGTACAATTTAAATCCCTTAACGAGG…
GU296153.1	Eukaryota	Opisthokonta	Fungi	Ascomycota	Pezizomycotina	Dothideomycetes	Hortaea	Hortaea_werneckii	AAACTGCGAATGGCTCATTAAATCAGTTATCGTTTATTTGATAGTACCTTACTACATGGATAACCGTGGTAATTCTAGAGCTAATACATGCTAAAAACCCCGACTTCGGGAGGGGTGTATTTATTAGATAAAAAACCAATGCCCTTCGGGGCTCCTTGGTGAATCATAATAACTTAACGAATCGCATGGCCTTGCGCCGGCGATGGTTCATTCAAATTTCTGCCCTATCAACTTTCGATGGTAGGATAGTGGCCTACCATGGTATCAACGGGTAACGGGGAATTAGGGTTCTATTCCGGAGAGGGAGCCTGAGAAACGGCTACCACATCCAAGGAAGGCAGCAGGCGCGCAAATTACCCAATCCCGACACGGGGAGGTAGTGACAATAAATACTGATAC…
KT582540.1	Eukaryota	Opisthokonta	Fungi	Ascomycota	Pezizomycotina	Dothideomycetes	Hortaea	Hortaea_werneckii	CTATACGGTGAACTGCGAATGGCTCATTAAATCAGTTATCGTTTATTTGATAGTACCTTACTACATGGATAACCGTGGTAATTCTAGAGCTAATACATGCTAAAAACCCCGACTTCGGGAGGGGTGTATTTATTAGATAAAAAACCAATGCCCTTCGGGGCTCCTTGGTGAATCATAATAACTTAACGAATCGCATGGCCTTGCGCCGGCGATGGTTCATTCAAATTTCTGCCCTATCAACTTTCGATGGTAGGATAGTGGCCTACCATGGTATCAACGGGTAACGGGGAATTAGGGTTCTATTCCGGAGAGGGAGCCTGAGAAACGGCTACCACATCCAAGGAAGGCAGCAGGCGCGCAAATTACCCAATCCCGACACGGGGAGGTAGTGACAATAAA…
JN546122.1	Eukaryota	Opisthokonta	Fungi	Ascomycota	Pezizomycotina	Dothideomycetes	Hortaea	Hortaea_werneckii	TTGTAGTCATATGCTTGTCTCAAAGATTAAGCCATGCAAGTCTAAGTATAAGCAACTATACGGTGAAACTGCGAATGGCTCATTAAATCAGTTATCGTTTATTTGATAGTACCTTACTACATGGATAACCGTGGTAATTCTAGAGCTAATACATGCTAAAAACCCCGACTTCGGGAGGGGTGTATTTATTAGATAAAAAACCAATGCCCTTCGGGGCTCCTTGGTGAATCATAATAACTTAACGAATCGCATGGCCTTGCGCCGGCGATGGTTCATTCAAATTTCTGCCCTATCAACTTTCGATGGTAGGATAGTGGCCTACCATGGTATCAACGGGTAACGGGGAATTAGGGTTCTATTCCGGAGAGGGAGCCTGAGAAACGGCTACCACATCCAAGG…
AY559392.1	Eukaryota	Opisthokonta	Fungi	Ascomycota	Pezizomycotina	Dothideomycetes	Hortaea	Hortaea_werneckii	TCAAAGATTAAGCCATGCAAGTCTAAGTATAAGCAACTATACGGTGAAACTGCGAATGGCTCATTAAATCAGTTATCGTTTATTTGATAGTACCTTACTACATGGATAACCGTGGTAATTCTAGAGCTAATACATGCTAAAAACCCCGACTTCGGAAGGGGTGTATTTATTAGATAAAAAACCAATGCCCTTCGGGGCTCCTTGGTGAATCATAATAACTTAACGAATCGCATGGCCTTGCGCCGGCGATGGTTCATTCAAATTTCTGCCCTATCAACTTTCGATGGTAGGATAGTGGCCTACCATGGTATCAACGGGTAACGGGGAATTAGGGTTCTATTCCGGAGAGGGAGCCTGAGAAACGGCTACCACATCCAAGGAAGGCAGCAGGCGCGCAAA…
AJ852427.1	Eukaryota	Archaeplastida	Chlorophyta	Chlorophyceae	Chlamydomonadales	Chlamydomonadales_X	Chlamydomonas	Chlamydomonas_acidophila	TAGTCATATGCTTGTCTCAAAGATTAAGCCATGCATGTCTAAGTATAGACTGCTTATACTGTGAAACTGCGAATGGCTCATTAAATCAGTTATAGTTTATTTGATGGTACCTCTACTCGGATAACCGTAGTAATTCTAGAGCTAATACGTGCGCACATCCCGACTTCTGGAAGGGACGTATTTATTAGATAAAAGGCCAGCCGGGCTCACGCCCGACCTTCGGTGACTCATGGTAACTTCACGAATCGCATGGCCTCGCGCCGGCGATGTTTCATTCAAATTTCTGCCCTATCAACTTTCGATGGTAGGATAGAGGCCTACCATGGTGGTAACGGGTGACGGAGGATTAGGGTTCGATTCCGGAGAGGGAGCCTGAGAAACGGCTACCACATCCAAGGA…
AJ783844.1	Eukaryota	Archaeplastida	Chlorophyta	Chlorophyceae	Chlamydomonadales	Chlamydomonadales_X	Chlamydomonas	Chlamydomonas_acidophila	TAGTCATATGCTTGTCTCAAAGATTAAGCCATGCATGTCTAAGTATAGACTGCTTATACTGTGAAACTGCGAATGGCTCATTAAATCAGTTATAGTTTATTTGATGGTACCTCTACTCGGATAACCGTAGTAATTCTAGAGCTAATACGTGCGCACATCCCGACTTCTGGAAGGGACGTATTTATTAGATAAAAGGCCAGCCGGGCTCACGCCCGACCTTCGGTGACTCATGGTAACTTCACGAATCGCATGGCCTCGCGCCGGCGATGTTTCATTCAAATTTCTGCCCTATCAACTTTCGATGGTAGGATAGAGGCCTACCATGGTGGTAACGGGTGACGGAGGATTAGGGTTCGATTCCGGAGAGGGAGCCTGAGAAACGGCTACCACATCCAAGGA…
AJ783843.1	Eukaryota	Archaeplastida	Chlorophyta	Chlorophyceae	Chlamydomonadales	Chlamydomonadales_X	Chlamydomonas	Chlamydomonas_acidophila	TAGTCATATGCTTGTCTCAAAGATTAAGCCATGCATGTCTAAGTATAGACTGCTTATACTGTGAAACTGCGAATGGCTCATTAAATCAGTTATAGTTTATTTGATGGTACCTCTACTCGGATAACCGTAGTAATTCTAGAGCTAATACGTGCGCACATCCCGACTTCTGGAAGGGACGTATTTATTAGATAAAAGGCCAGCCGGGCTCACGCCCGACCTTCGGTGACTCATGGTAACTTCACGAATCGCATGGCCTCGCGCCGGCGATGTTTCATTCAAATTTCTGCCCTATCAACTTTCGATGGTAGGATAGAGGCCTACCATGGTGGTAACGGGTGACGGAGGATTAGGGTTCGATTCCGGAGAGGGAGCCTGAGAAACGGCTACCACATCCAAGGA…
AJ783842.1	Eukaryota	Archaeplastida	Chlorophyta	Chlorophyceae	Chlamydomonadales	Chlamydomonadales_X	Chlamydomonas	Chlamydomonas_acidophila	TAGTCATATGCTTGTCTCAAAGATTAAGCCATGCATGTCTAAGTATAGACTGCTTATACTGTGAAACTGCGAATGGCTCATTAAATCAGTTATAGTTTATTTGATGGTACCTCTACTCGGATAACCGTAGTAATTCTAGAGCTAATACGTGCGCACATCCCGACTTCTGGAAGGGACGTATTTATTAGATAAAAGGCCAGCCGGGCTCACGCCCGACCTTCGGTGACTCATGGTAACTTCACGAATCGCATGGCCTCGCGCCGGCGATGTTTCATTCAAATTTCTGCCCTATCAACTTTCGATGGTAGGATAGAGGCCTACCATGGTGGTAACGGGTGACGGAGGATTAGGGTTCGATTCCGGAGAGGGAGCCTGAGAAACGGCTACCACATCCAAGGA…
AJ783841.1	Eukaryota	Archaeplastida	Chlorophyta	Chlorophyceae	Chlamydomonadales	Chlamydomonadales_X	Chlamydomonas	Chlamydomonas_acidophila	TAGTCATATGCTTGTCTCAAAGATTAAGCCATGCATGTCTAAGTATAGACTGCTTATACTGTGAAACTGCGAATGGCTCATTAAATCAGTTATAGTTTATTTGATGGTACCTCTACTCGGATAACCGTAGTAATTCTAGAGCTAATACGTGCGCACATCCCGACTTCTGGAAGGGACGTATTTATTAGATAAAAGGCCAGCCGGGCTCACGCCCGACCTTCGGTGACTCATGGTAACTTCACGAATCGCATGGCCTCGCGCCGGCGATGTTTCATTCAAATTTCTGCCCTATCAACTTTCGATGGTAGGATAGAGGCCTACCATGGTGGTAACGGGTGACGGAGGATTAGGGTTCGATTCCGGAGAGGGAGCCTGAGAAACGGCTACCACATCCAAGGA…
KM016996.1	Eukaryota	Archaeplastida	Chlorophyta	Chlorophyceae	Chlamydomonadales	Chlamydomonadales_X	Chlamydomonas	Chlamydomonas_acidophila	TTATACTGTGAAACTGCGAATGGCTCATTAAATCAGTTATAGTTTATTTGATGGTACCTCTACTCGGATAACCGTAGTAATTCTAGAGCTAATACGTGCGCACATCCCGACTTCTGGAAGGGACGTATTTATTAGATAAAAGGCCAGCCGGGCTCACGCCCGACCTTCGGTGACTCATGGTAACTTCACGAATCGCATGGCCTCGCGCCGGCGATGTTTCATTCAAATTTCTGCCCTATCAACTTTCGATGGTAGGATAGAGGCCTACCATGGTGGTAACGGGTGACGGAGGATTAGGGTTCGATTCCGGAGAGGGAGCCTGAGAAACGGCTACCACATCCAAGGAAGGCAGCAGGCGCGTAAATTACCCAATCCCGACACGGGGAGGTAGTGACAATA…
AB701493.1	Eukaryota	Archaeplastida	Chlorophyta	Chlorophyceae	Chlamydomonadales	Chlamydomonadales_X	Chlamydomonas	Chlamydomonas_acidophila	GGTTCATTATATCAGTTATAGTTTATTTGATGGTACCTCTACTCGGATAACCGTAGTAATTCTAGAGCTAATACGTGCGCACATCCCGACTTCTGGAAGGGACGTATTTATTAGATAAAAGGCCAGCCGGGCTCACGCCCGACCTTCGGTGACTCATGGTAACTTCACGAATCGCATGGCCTTGCGCCGGCGATGTTTCATTCAAATTTCTGCCCTATCAACTTTCGATGGTAGGATAGAGGCCTACCATGGTGGTAACGGGTGACGGAGGATTAGGGTTCGATTCCGGAGAGGGAGCCTGAGAAACGGCTACCACATCCAAGGAAGGCAGCAGGCGCGCAAATTACCCAATCCCGACACGGGGAGGTAGTGACAATAAATAACAATACCGGGCGTTCA…
AJ439399.2	Eukaryota	Archaeplastida	Chlorophyta	Trebouxiophyceae	Chlorellales	Chlorellales_X	Nannochloris	Nannochloris_sp.	AACCTGGTTGATCCTGCCAGTAGTCATATGCTTGTCTCAAAGATTAAGCCATGCATGTCTAAGTATAAACTGCTTTATACTGTGAAACTGCGAATGGCTCATTAAATCAGTTATAGTTTATTTGATGGTACCTACTTACTCGGATAACCGTAGTAAATCTAGAGCTAATACGTGCGCACATCCCGACTTCTGGAAGGGACGTATTTATTAGATAAAAGGCCGACCGGGCTCTGCCCGCCTCGCGGTGACTCATGATAACTTCACGAATCGCACGGCCTCGTGCCGGCGATGTTTCATTCAAATTTCTGCCCTATCAACTTTTGATGGTAGGATAGAGGCCTACCATGGTGGTAACGGGTGACGGAGAATTAGGGTTCGATTCCGGAGAGGGAGCCTGAG…
LC613037.1	Eukaryota	Excavata	Discoba	Euglenida	Euglenophyceae	Euglenaceae	Euglena	Euglena_mutabilis	AAGCCATATGCTTCGTTCAAGGACTAAGCCATGCAAGTGTCAGAGGACACTGTGAATCGAGAGTTGATCTGTGAATGGCTCCTTAGACCAGTTGCCATCGACGTGATAGACCGTGTGTGGCACCAGCCTCTCGCCCAAGGCGCTCAGTTGGACATCCCTCAAAACCTGGTGGCTAATACACGATCAAGAGGTCAGCCAAAGGACCTGTGGTGATGCAACAACCCTCAAAGTCGCTTCGCGTCTCACCCTCAGTGGTAGACTGCAACCAGCTGGTGATCAAGACCTGTGCTCCGCAACTCGGAGCAGCGTTGACCCCGCGATGAACCAAGCTGGATCTCAATGGCGTATCGAAACGAAAGGCAAGGGACAGTCAGCTCTGGCGATTTGATCTCGGCTGTG…
LC613036.1	Eukaryota	Excavata	Discoba	Euglenida	Euglenophyceae	Euglenaceae	Euglena	Euglena_mutabilis	AAGCCATATGCTTCGTTCAAGGACTAAGCCATGCAAGTGTCAGAGGACACTGTGAATCGAGAGTTGATCTGTGAATGGCTCCTTAGACCAGTTGCCATCGACGTGATAGACCGTGTGTGGCACCAGCCTCTCGCCCAAGGCGCTCAGTTGGACATCCCTCAAAACCTGGTGGCTAATACACGATCAAGAGGTCAGCCAAAGGACCTGTGGTGATGCAACAACCCTCAAAGTCGCTTCGCGTCTCACCCTCAGTGGTAGACTGCAACCAGCTGGTGATCAAGACCTGTGCTCCGCAACTCGGAGCAGCGTTGACCCCGCGATGAACCAAGCTGGATCTCAATGGCGTATCGAAACGAAAGGCAAGGGACAGTCAGCTCTGGCGATTTGATCTCGGCTGTG…
LC613035.1	Eukaryota	Excavata	Discoba	Euglenida	Euglenophyceae	Euglenaceae	Euglena	Euglena_mutabilis	AAGCCATATGCTTCGTTCAAGGACTAAGCCATGCAAGTGTCAGAGGACACTGTGAATCGAGAGTTGATCTGTGAATGGCTCCTTAGACCAGTTGCCATCGACGTGATAGACCGTGTGTGGCACCAGCCTCTCGCCCAAGGCGCTCAGTTGGACATCCCTCAAAACCTGGTGGCTAATACACGATCAAGAGGTCAGCCAAAGGACCTGTGGTGATGCAACAACCCTCAAAGTCGCTTCGCGTCTCACCCTCAGTGGTAGACTGCAACCAGCTGGTGATCAAGACCTGTGCTCCGCAACTCGGAGCAGCGTTGACCCCGCGATGAACCAAGCTGGATCTCAATGGCGTATCGAAACGAAAGGCAAGGGACAGTCAGCTCTGGCGATTTGATCTCGGCTGTG…
KX889652.1	Eukaryota	Excavata	Discoba	Euglenida	Euglenophyceae	Euglenaceae	Euglena	Euglena_mutabilis	CTGCCAGTAGCCATATGCTTCGTTCAAGGGCTAAGCCATGCAAGTGTCAGAGGACACTGATTCCAATAGTTGATCTGTGAATGGCTCCTTAGACCAGCAACCATCGACGTGATAGATGTGTGTGGTGCCAGCCTCTCGCCCGAAGGCGCTCAGTTGGATATCTCTCAAAACCTGGTGGCTAATACACGATCAAGAGGTCAGCCATTCGATGGCTTGTGTGCAACTAGAAAGGCGTCCCAAACCCAATGTGGTGGACTGCAACCAGCTGGAGAGCAAGACCGGTGCCCAGCAATGGGCAGTGTTGGCCATGTGTTGAACCAAGCTGGATCCCATTGGCGAATCATTGAAGGCAAGGGACAGTCAGCTCTGGCGTGTGGTCTCTGCCTGGGCCTCGGTCCA…
KX889651.1	Eukaryota	Excavata	Discoba	Euglenida	Euglenophyceae	Euglenaceae	Euglena	Euglena_mutabilis	CTGGTTGATTCTGCCAGTAGCCATATGCTTCGTTCAAGGACTAAGCCATGCAAGTGTCAGAGGACACTGTGAATCGAGAGTTGATCTGTGAATGGCTCCTTAGACCAGTTGCCATCGACGTGATAGACCGTGTGTGGCACCAGCCTCTCGCCCAAGGCGCTCAGTTGGACATCCCTCAAAACCTGGTGGCTAATACACGATCAAGAGGTCAGCCAAAGGACCTGTGGTGATGCAACAACCCTCAAAGTCGCTTCGCGTCTCACCCTCAGTGGTAGACTGCAACCAGCTGGTGATCAAGACCTGTGCTCCGCAACTCGGAGCAGCGTTGACCCCGCGATGAACCAAGCTGGATCTCAATGGCGTATCGAAACGAAAGGCAAGGGACAGTCAGCTCTGGCG…
KX889650.1	Eukaryota	Excavata	Discoba	Euglenida	Euglenophyceae	Euglenaceae	Euglena	Euglena_mutabilis	GATCCTGCCAGTAGCCATATGCTTCGTTCAAGGGCTAAGCCATGCAAGTGTCAGAGGACACTGATTCCAATAGTTGATCTGTGAATGGCTCCTTAGACCAGCAACCATCGACGTGATAGATGTGTGTGGTGCCAGCCTCTCGCCTGAAGGCGCTCAGTTGGATATCTCTCAAAACCTGGTGGCTAATACACGATCAAGAGGTCAGCCATGCAATGGCTTGTGTGCAAAGGAGAAGGCGTCCCAACACCCAATGTGGTGGACTGCAACCAGCTGGTGAGCAAGACCGGTGCCCAGCAATGGGCAGCGTTGGCCATGTGTTGAACCAAGCTGGATCCCAATGGCGGATCATCGAAGGCAAGGGACAGTCAGCTCTGGCGTATGGTCTCTGCCTGGGCTTCG…
KX889649.1	Eukaryota	Excavata	Discoba	Euglenida	Euglenophyceae	Euglenaceae	Euglena	Euglena_mutabilis	GATCCTGCCAGTAGCCATATGCTTCGTTCAAGGGCTAAGCCATGCAAGTGTCAGAGGACACTGATTCCAATAGTTGATCTGTGAATGGCTCCTTAGACCAGCAACCATCGACGTGATAGATGTGTGTGGTGCCAGCCTCTCGCCTGAAGGCGCTCAGTTGGATATCTCTCAAAACCTGGTGGCTAATACACGATCAAGAGGTCAGCCATGCAATGGCTTGTGTGCAAACTCAGAAGGCGTCCCAACCCCAATGTGGTGGACTGCAACCAGCTGGTGAGCAAGACCGGTGCCCAGCAATGGGCAGCGTTGGCCATGTGTTGAACCAAGCTGGATCCCATTGGCGGATCATCGAAGGCAAGGGACAGTCAGCTCTGGCGTATGGTCTCTGCCTGGGCCCCG…
KM016992.1	Eukaryota	Excavata	Discoba	Euglenida	Euglenophyceae	Euglenaceae	Euglena	Euglena_mutabilis	AGCCATGCAGTGTCAGAGGACACTGTGAATCGAGAGTTGATCTGTGAATGGCTCCTTAGACCAGTTGCCATCGACGTGATAGACCGTGTGTGGCACCAGCCTCTCGCCCAAGGCGCTCAGTTGGACATCCCTCAAAACCTGGTGGCTAATACACGATCAAGAGGTCAGCCAAAGGACCTGTGGTGATGCAACAACCCTCAAAGTCGCTTCGCGTCTCACCCTCAGTGGTAGACTGCAACCAGCTGGTGATCAAGACCTGTGCTCCGCAACTCGGAGCAGCGTTGACCCCGCGATGAACCAAGCTGGATCTCAATGGCGTATCGAAACGAAAGGCAAGGGACAGTCAGCTCTGGCGATTTGATCTCGGCTGTGGCTCAGGCCTCAGCTGGATCTACACGA…
AJ532405.1	Eukaryota	Excavata	Discoba	Euglenida	Euglenophyceae	Euglenaceae	Euglena	Euglena_mutabilis	ATGCAAGTGTCAGAGGACACTGATTCCAATAGTTGATCTGTGAATGGCTCCTTAGACCAGCAACCATCGACGTGATAGATGTGTGTGGTGCCAGCCTCTCGCCCGAAGGCGCTCAGTTGGATATCTCTCAAAACCTGGTGGCTAATACACGATCAAGAGGTCAGCCATTCGATGGCTTGTGTGCAACTAGAAAGGCGTCCCAAACCCAATGTGGTGGACTGCAACCAGCTGGAGAGCAAGACCGGTGCCCAGCAATGGGCAGTGTTGGCCATGTGTTGAACCAAGCTGGATCCCATTGGCGAATCATTGAAGGCAAGGGACAGTCAGCTCTGGCGTGTGGTCTCTGCCTGGGCCTCGGTCCATGGCAAGATCAATCTCTACAGTGTGCTTGGGCTCCGC…
AJ532404.1	Eukaryota	Excavata	Discoba	Euglenida	Euglenophyceae	Euglenaceae	Euglena	Euglena_mutabilis	ATGCAAGTGTCAGAGGACACTGATTCCAATAGTTGATCTGTGAATGGCTCCTTAGACCAGCAACCATCGACGTGATAGATGTGTGTGGTGCCAGCCTCTCGCCCGAAGGCGCTCAGTTGGATATCTCTCAAAACCTGGTGGCTAATACACGATCAAGAGGTCAGCCATTCGATGGCTTGTGTGCAACTAGAAAGGCGTCCCAAACCCAATGTGGTGGACTGCAACCAGCTGGAGAGCAAGACCGGTGCCCAGCAATGGGCAGTGTTGGCCATGTGTTGAACCAAGCTGGATCCCATTGGCGAATCATTGAAGGCAAGGGACAGTCAGCTCTGGCGTGTGGTCTCTGCCTGGGCCTCGGTCCATGGCAAGATCAATCTCTACAGTGTGCTTGGGCTCCGC…
EU090192.1	Eukaryota	Opisthokonta	Fungi	Ascomycota	Pezizomycotina	Dothideomycetes	Teratosphaeria	Teratosphaeria_acidotherma	ACCTTACTACATGGATAACCGTGGTAATTCTAGAGCTAATACATGCTAAAAACCTCGACTTCGGAAGGGGTGTATTTATTAGATAAAAAACCAATGCCCTTCGGGGCTCCTTGGTGAATCATAATAACTTAACGAATCGCATGGCCTTGCGCCGGCGATGGTTCATTCAAATTTCTGCCCTATCAACTTTCGATGGTAGGATAGTGGCCTACCATGGTAGCAACGGGTAACGGGGTATTAGGGTACGATACCGGAGAGGGAGCCTGAGAAACGGCTACCACATCCAAGGAAGGCAGCAGGCGCGCAAATTACCCAATCCCGATACGGGGAGGTAGTGACAATAAATACTGATACAGGGCTCTTTCGGGTCTTGTAATTGGAATGAGTACAATTTAAATC…
EU090191.1	Eukaryota	Opisthokonta	Fungi	Ascomycota	Pezizomycotina	Dothideomycetes	Teratosphaeria	Teratosphaeria_acidotherma	CAACTATACGGTGAAACTGCGAATGGCTCATTAAATCAGTTATCGTTTATTTGATAGTACCTTACTACATGGATAACCGTGGTAATTCTAGAGCTAATACATGCTAAAAACCTCGACTTCGGAAGGGGTGTATTTATTAGATAAAAAACCAATGCCCTTCGGGGCTCCTTGGTGAATCATAATAACTTAACGAATCGCATGGCCTTGCGCCGGCGATGGTTCATTCAAATTTCTGCCCTATCAACTTTCGATGGTAGGATAGTGGCCTACCATGGTAGCAACGGGTAACGGGGTATTAGGGTACGATACCGGAGAGGGAGCCTGAGAAACGGCTACCACATCCAAGGAAGGCAGCAGGCGCGCAAATTACCCAATCCCGATACGGGGAGGTAGTGACAA…
NG_061028.	Eukaryota	Opisthokonta	Fungi	Basidiomycota	Wallemiomycetes	Wallemiales	Wallemia	Wallemia_ichthyophaga	GATGGTACATTACTACATGGATAACTGTGGTAATTCTAGAGCTAATACATGCGTTAAAAACCCAACTTCGGAAGGGTTGTATTTATTAGATACAAAACCAATTCGTGGAAACACGACATTGGTGAGTCATAATAACTTTTCGAATCGCATGGTCTTGAACCGGCGATGCATCATTCAAATATCTGCCCTATCAACTTTGGATGGTAGGATAGAGGCCTACCATGGTTTTAACGGGTAACGGGGAATAAGGGTTCGATTCCGGAGAGGGAGCCTGAGAAACGGCTACCACATCCAAGGAAGGCAGCAGGCGCGCAACTTACCCAATCCCGACACGGGGAGGTAGTGACAATAAATAACAATACAGGGCTCTTTTGGGTCTTGTAATTGGAATGAGTACAA…
KJ494581.1	Eukaryota	Opisthokonta	Fungi	Basidiomycota	Wallemiomycetes	Wallemiales	Wallemia	Wallemia_ichthyophaga	TTTGTACTGTGAAACTGCGAATGGCTCATTAAATCAGTTATAGTTTATTTGATGGTACATTACTACATGGATAACTGTGGTAATTCTAGAGCTAATACATGCGTTAAAAACCCAACTTCGGAAGGGTTGTATTTATTAGATACAAAACCAATTCGTGGAAACACGACATTGGTGAGTCATAATAACTTTTCGAATCGCATGGTCTTGAACCGGCGATGCATCATTCAAATATCTGCCCTATCAACTTTGGATGGTAGGATAGAGGCCTACCATGGTTTTAACGGGTAACGGGGAATAAGGGTTCGATTCCGGAGAGGGAGCCTGAGAAACGGCTACCACATCCAAGGAAGGCAGCAGGCGCGCAACTTACCCAATCCCGACACGGGGAGGTAGTGACAA…
KJ494579.1	Eukaryota	Opisthokonta	Fungi	Basidiomycota	Wallemiomycetes	Wallemiales	Wallemia	Wallemia_ichthyophaga	TTTGTACTGTGAAACTGCGAATGGCTCATTAAATCAGTTATAGTTTATTTGATGGTACATTACTACATGGATAACTGTGGTAATTCTAGAGCTAATACATGCGTTAAAAACCCAACTTCGGAAGGGTTGTATTTATTAGATACAAAACCAATTCGTGGAAACACGACATTGGTGAGTCATAATAACTTTTCGAATCGCATGGTCTTGAACCGGCGATGCATCATTCAAATATCTGCCCTATCAACTTTGGATGGTAGGATAGAGGCCTACCATGGTTTTAACGGGTAACGGGGAATAAGGGTTCGATTCCGGAGAGGGAGCCTGAGAAACGGCTACCACATCCAAGGAAGGCAGCAGGCGCGCAACTTACCCAATCCCGACACGGGGAGGTAGTGACAA…
AY741382.1	Eukaryota	Opisthokonta	Fungi	Basidiomycota	Wallemiomycetes	Wallemiales	Wallemia	Wallemia_ichthyophaga	GATGGTACATTACTACATGGATAACTGTGGTAATTCTAGAGCTAATACATGCGTTAAAAACCCAACTTCGGAAGGGTTGTATTTATTAGATACAAAACCAATTCGTGGAAACACGACATTGGTGAGTCATAATAACTTTTCGAATCGCATGGTCTTGAACCGGCGATGCATCATTCAAATATCTGCCCTATCAACTTTGGATGGTAGGATAGAGGCCTACCATGGTTTTAACGGGTAACGGGGAATAAGGGTTCGATTCCGGAGAGGGAGCCTGAGAAACGGCTACCACATCCAAGGAAGGCAGCAGGCGCGCAACTTACCCAATCCCGACACGGGGAGGTAGTGACAATAAATAACAATACAGGGCTCTTTTGGGTCTTGTAATTGGAATGAGTACAA…
XR_657242.	Eukaryota	Opisthokonta	Fungi	Basidiomycota	Wallemiomycetes	Wallemiales	Wallemia	Wallemia_ichthyophaga	ACCTGGTTGATCCTGCCAGTAGTCATATGCTTGTCTCAAAGATTAAGCCATGCATGTCTAAGTATAAACAAATTTGTACTGTGAAACTGCGAATGGCTCATTAAATCAGTTATAGTTTATTTGATGGTACATTACTACATGGATAACTGTGGTAATTCTAGAGCTAATACATGCGTTAAAAACCCAACTTCGGAAGGGTTGTATTTATTAGATACAAAACCAATTCGTGGAAACACGACATTGGTGAGTCATAATAACTTTTCGAATCGCATGGTCTTGAACCGGCGATGCATCATTCAAATATCTGCCCTATCAACTTTGGATGGTAGGATAGAGGCCTACCATGGTTTTAACGGGTAACGGGGAATAAGGGTTCGATTCCGGAGAGGGAGCCTGAGA…
NG_061042.	Eukaryota	Opisthokonta	Fungi	Ascomycota	Pezizomycotina	Dothideomycetes	Cryomyces	Cryomyces_antarcticus	TATGCTTGTCTCAAAGATTAAGCCATGCATGTCTAAGTATAAGCAATCTATACGGTGAAACTGCGAATGGCTCATTAAATCAGTTATCGTTTATTTGATAGTACCTTACTACTTGGATAACCGTGGTAATTCTAGAGCTAATACGTGCTAAAAACCCCGACTTCGGAAGGGGTGTATTTATTAGATAAAAAACCAATGCCCTTCGGGGCTCCTTGGTGATTCATGATAACTTAACGAATCGCATGGCCTTGCGCCGGCGATGGTTCATTCAAATTTCTGCCCTATCAACTTTCGATGGTAGGGTAGTGGCCTACCATGGTATCAACGGGTAACGGGGAATTAGGGTTCTATTCCGGAGAGGGAGCCTGAGAAACGGCTACCACATCCAAGGAAGGCAGC…
JX296576.1	Eukaryota	Opisthokonta	Fungi	Chytridiomycota	Chytridiomycotina	Chytridiomycetes	Gromochytrium	Gromochytrium_mamkaevae	GAGATTACCTGGTTGATCCTGCCAGTAGTCATATGCTTGTCTCAAAGGTTAAGCCATGCATGTCTAAGTGTAAACGACTTTATACAGCGAAACTGCGAATGGCTCATTAAATCAGTTATAGTTTATTTGATAGTACCTTACTACTTGGATAACCGTGGTAATTCTAGAGCTAATACATGCAAAAAATCCCGACTTCTGGAAGGGATGTATTTATTAGATTAAAAACCAACCCGGCAACCGGCTTTTTGGTGATTCATAATAACTTTTCGAATCGCATGACTTTACGTCGGCGATGGTTCATTCAAATTTCTGCCCTATCAACTTTCGATGGTAGGATAGAGGCCTACCATGGTTTTAACGGGTAACGGGGAATAAGGGTTCGATTCCGGAGAGGGAGCC…
JX296577.1	Eukaryota	Hacrobia	Cryptophyta	Cryptophyceae	Cryptomonadales	Cryptomonadales_X	Guillardia	Guillardia_theta	GAGATTACCTGGTTGATCCTGCCAGTAGTCATATGCTTGTCTCAAAGATTAAGCCATGCATGTCTTAGTGTAAAATAACTCTATTGAAACTGCGAATGGCTCATTAAATCAGTTATCGTTTATTTGATGGTTCCTTACTACATGGATAACCGTAGTAATTCTAGAGCTAATACATGCACCGAGGCCCGACTCACGGAGGGTTGTATTTATTAGATTCAAAACCAGCACCACCTGGTGATTCATAGTAACTAAACGAACCGCATGCCTTTATGGTGGCGGTGATTCATTCAAATTTCTGCCCTATCAACTTTCGATGGTAGGATAGAGGCCTACCATGGTTTTAACGGGTGACGGAGAATTAGGGTTCGATTCCGGAGAGGGAGCCTGAGAGACGGCTAC…
JX296578.1	Eukaryota	Hacrobia	Cryptophyta	Cryptophyceae	Cryptomonadales	Cryptomonadales_X	Guillardia	Guillardia_theta	GAGATTACCTGGTTGATCCTGCCAGTAGTCATATGCTTGTCTCAAAGATTAAGCCATGCATGTCTTAGCGTAAAATAACTCTATTGAAACTGCGAATGGCTCATTAAATCAGTTATCGTTTATTTGATGGTTCCTTACTACATGGATAACCGTAGTAATTCTAGAGCTAATACATGCACCAAGGCCCGACTCACGGAGGGTTGTATTTATTAGATTCAAAACCAGCACCACCTGGTGATTCATAGTAACTAAACGAACCGCATGCCTTTATGGTGGCGGTGATTCATTCAAATTTCTGCCCTATCAACTTTCGATGGTAGGATAGAGGCCTACCATGGTTTTAACGGGTGACGGAGAATTAGGGTTCGATTCCGGAGAGGGAGCCTGAGAGACGGCTAC…
JX296579.1	Eukaryota	Hacrobia	Cryptophyta	Cryptophyceae	Cryptomonadales	Cryptomonadales_X	Guillardia	Guillardia_theta	GAGATTACCTGGTTGATCCTGCCAGTAGTCATATGCTTGTCTCAAAGATTAAGCCATGCATGTCTAAGTATAAACTGCTTATACTGTGAAACTGCGAATGGCTCATTAAATCAGTTATAGTTTATTTGATGGTACCTACTACTCGGATAACCGTAGTAATTCTAGAGCTAATACGTGCGTAAATCCCGACTTCTGGAAGGGACGTATTTATTAGATAAAAGGCCAGCCGGCTTTGCCCGACCTGCGGTGAATCATGATAACTTCACGAATCGCATGGCCTTGCGCCGGCGATGTTTCATTCAAATTTCTGCCCTATCAACTTTCGATGGTAGGATAGAGGCCTACCATGGTGGTAACGGGTGACGGAGGATTAGGGTTCGATTCCGGAGAGGGAGCCTG…
JX296580.1	Eukaryota	Stramenopiles	Opalozoa	Placidideae	Placidiales	Placidiales_X	Placidiales_XX	Placidiales_XX_sp.	GAGATTACCTGGTTGATCCTGCCAGTTCTGTACGCTCATCACAAAGATTAAGCCATGCAAGTCTAAGTTTAAGTACCTTAAACAGCGAAACTGTGGACGGCTCATTATATCAGTTATAGTTTATTTGATGATGTCTATCTTAGATGGATACCCGTAGTAATTCTAGAGCTAATACATGCGTCGATTCCCGCCCGCTTGTCGGAAGGGATGTATTTATTAGACCCAAGCCAACGTTGGTGAGTCATGATAACTGTTCGGACCGCAGTGCCCTTGTGGCGGCGGTGAATCATTCAAGTTTCTGCCCTATTAGCTTTCGATGGTAGGGTATTGGCCTACCATGGCGGTCATGGGTGACGGAGAATCAGGGTTCGATTCCGGAGAGGGAGCCTGAGAGACGGC…
JX296581.1	Eukaryota	Alveolata	Dinoflagellata	Dinophyceae	Peridiniales	Thoracosphaeraceae	Thoracosphaeraceae_X	Thoracosphaeraceae_X_sp.	GAGATTACCTGGTTGATCCTGCCAGTAGTGATATGCTTGTCTCAAAGATTAAGCCATGGTTTTTTTCGTTTCAGCTACGCAGATTTGCTAGACAGTGAATGGCTCATTACAAGACTTACAATTTATTTGATGATCGGAATTTATTCGGATAACCAAGGAAAAACATTGGCTAATACGTGCATGCCAACCCGACTTCTTGGAAGGGTTGTGTTTATCAGTTTTAGAACCAACGACTCTGTCTGTATCCTTGGCGAATTATGATATCCGAACGGACCGCATGACTCTGTCGGCGGTAAATCTTTCAAGTTTGTCACCTATCAGTTCGTCGGTAGGGTATTGGCCTACCGTGACGCCGACGGGTAACGGAGAATTAGGGTTCGATTCCGGAGAGGGAGCCTG…
JX296582.1	Eukaryota	Alveolata	Dinoflagellata	Dinophyceae	Peridiniales	Thoracosphaeraceae	Thoracosphaeraceae_X	Thoracosphaeraceae_X_sp.	GAGATTCCTGGTTGATCCTGCCAGTAGTGATATGCTTGTCTCAAAGATTAAGCCATGCATGTTTTCGTTTCAGCTACGCAGATTTGCTAGACAGTGAATGGCTCATTACAAGACTTACAATTTATTTGATGATCGGAATTTATTCGGATAACCAAGGAAAAACATTGGCTAATACGTGCATGCCAACCCGACTTCTTGGAAGGGTTGTGTTTATCAGTTTTAGAACCAACGACTCTGTCTGTATCCTTGGCGAATTATGATATCCGAACGGACCGCATGACTCTGTCGGCGGTAAATCTTTCAAGTTTGTCACCTATCAGTTCGTCGGTAGGGTATTGGCCTACCGTGACGCCGACGGGTAACGGAGAATTAGGGTTCGATTCCGGAGAGGGAGCCTGA…
JX296584.1	Eukaryota	Excavata	Discoba	Discoba_XX	Jakobida	Andaluciidae	Andaluciidae_AND1	Andaluciidae_AND1_sp.	GAGATTACCTGGTTGATCCTGCCAGTAGTCATATGCTTGTCTCAAGGATTAAGCCATGCATGTGATAGGACGAGGGGCTTAGACCCCGAACCTGCGAATGGCTCATTAAACAAGTTATAATCCATTGGATTGGGAGTGAACTGCACATGGATAACTGTGCTAACTGTAGAGCTAATACATGCATTGAACCTGCCGCAAGGCAGGTGCATTTATTAGATCCCCGCCAACCCGGCAACCGGTGAGGAGGAGTCATAATAACTGAGCGAATCGCTCGCAAGGGCGATGCATCCATCGAATTTCTTCCCTGTCAGCTTGACGGTTGTGTAGTGGACCACCGTGGCGGTAACGGGTAACGGAGAATTAGGGTTCGATTCCGGAGAGGGAGCCTTCGAAACGGCT…
JX296585.1	Eukaryota	Excavata	Discoba	Discoba_XX	Jakobida	Andaluciidae	Andaluciidae_AND1	Andaluciidae_AND1_sp.	GAGATTACCTGGTTGATCCTGCCAGTAGTCATATGCTTGTCTCAAGGATTAAGCCATGCATGTGATAGGACGAGGGGCTTAGACCCCGAACCTGCGAATGGCTCATTAAACAAGTTATAATCCATTGGATTGGGAGTGAACTGCACATGGATAACTGTGCTAACTGTAGAGCTAATACATGCATTGAACCTGCCGCAAGGCAGGTGCATTTATTAGATCCCCGCCAACCCGGCAACCGGTGAGGAGGAGTCATAATAACTGAGCGAATCGCTCGCAAGGGCGATGCATCCATCGAATTTCTTCCCTGTCAGCTTGACGGTTGTGTAGTGGACCACCGTGGCGGTAACGGGTAACGGAGAATTAGGGTTCGATTCCGGAGAGGGAGCCTTCGAAACGGCT…
JX296586.1	Eukaryota	Excavata	Discoba	Discoba_XX	Jakobida	Andaluciidae	Andaluciidae_AND1	Andaluciidae_AND1_sp.	GAGATTACCTGGTTGATCCTGCCAGTAGTCATATGCTTGTCTCAAGGATTAAGCCATGCATGTGATAGGACGAGGGGCTTAGACCCCGAACCTGCGAATGGCTCATTAAACAAGTTATAATCCATTGGATTGGGAGTGAACTGCACATGGATAACTGTGCTAACTGTAGAGCTAATACATGCATTGAACCTGCCGCAAGGCAGGTGCATTTATTAGATCCCCGCCAACCCGGCAACCGGTGAGGAGGAGTCATAATAACTGAGCGAATCGCTCGCAAGGGCGATGCATCCATCGAATTTCTTCCCTATCAGCTTGACGGTTGTGTAGTGGACCACCGTGGCGGTAACGGGTAACGGAGAATTAGGGTTCGATTCCGGAGAGGGAGCCTTCGAAACGGCT…
JX296587.1	Eukaryota	Excavata	Discoba	Discoba_XX	Jakobida	Andaluciidae	Andaluciidae_AND1	Andaluciidae_AND1_sp.	GAGATTACCTGGTTGATCCTGCCAGTAGTCATATGCTTGTCTCAAGGATTAAGCCATGCATGTGATAGGACGAGGGGCTTAGACCCCGAACCTGCGAATGGCTCATTAAACAAGTTATAATCCATTAGATTGGGAGTGAACTGCACATGGATAACTGTGCTAACTGTAGAGCTAATACATGCATTGAACCTGCCGCAAGGCAGGTGCATTTATTAGATCCCCGCCGACCCGGCAACCGGTGAGGAGGAGTCATAATAACTGAGCGAATCGCTCGCAAGGGCGATGCATCCATCGAATTTCTTCCCTATCAGCTTGACGGTTGTGTAGTGGACCACCGTGGCGGTAACGGGTAACGGAGAATTAGGGTTCGATTCCGGAGAGGGAGCCTTCGAAACGGCT…
JX296588.1	Eukaryota	Excavata	Discoba	Discoba_XX	Jakobida	Andaluciidae	Andaluciidae_AND1	Andaluciidae_AND1_sp.	GAGATTACCTGGTTGATCCTGCCAGTAGTCATATGCTTGTCTCAAGGATTAAGCCATGCATGTGATAGGACGAGGGGCTTAGACCCCGAACCTGCGAATGGCTCATTAAACAAGTTATAATCCATTGGATTGGGAGTGAACTGCACATGGATAACTGTGCTAACTGTAGAGCTAATACATGCATTGAACCTGCCGCAAGGCAGGTGCATTTATTAGATCCCCGCCAACCCGGCAACCGGTGAGGAGGAGTCATAATAACTGAGCGAATCGCTCGCAAGGGCGATGCATCCATCGAATTTCTTCCCTATCAGCTTGACGGTTGTGTAGTGGACCACCGTGGCGGTAACGGGTAACGGAGAATTATGGTTCGATTCCGGAGAGGGAGCCTTTCGAAACGGC…
JX296589.1	Eukaryota	Excavata	Discoba	Discoba_XX	Jakobida	Andaluciidae	Andaluciidae_AND1	Andaluciidae_AND1_sp.	GAGATTACCTGGTTGATCCTGCCAGTAGTCATATGCTTGTCTCAAGGATTAAGCCATGCATGTGATAGGACGAGGGGCTTAGACCCCGAACCTGCGAATGGCTCATTAAACAAGTTATAATCCATTGGATTGGGAGTGAACTGCACATGGATAACTGTGCTAACTGTAGAGCTAATACATGCATTGAACCTGCCGCAAGGCAGGTGCATTTATTAGATCCCCGCCAACCCGGCAACCGGTGAGGAGGAGTCATAATAACTGAGCGAATCGCTCGCAAGGGCGATGCATCCATCGAATTTCTTCCCTATCAGCTTGACGGTTGTGTAGTGGACCACCGTGGCGGTAACGGGTAACGGAGAATTAGGGTTCGATTCCGGAGAGGGAGCCTTCGAAACGGCT…
JX296635.1	Eukaryota	Archaeplastida	Chlorophyta	Trebouxiophyceae	Chlorellales	Chlorellales_X	Micractinium	NA	AAAGATTAAGCCATGCATGTCTAAGTATAAACTGCTTTATACTGTGAAACTGCGAATGGCTCATTAAATCAGTTATAGTTTATTTGATGGTACCTACTACTCGGATACCCGTAGTAAATCTAGAGCTAATACGTTGCGTAAATCCCGACATTCTGGAAGGGACGTATGTTATTAGATAAAAAGGCCGGACGGGCTTGCCCGACTCGCGGTGAATCATGATAACTTCACGAATTCGCATGGCCATAGTGCCGGACGATGTTTCATTCAAATTTCTGCCCTATCAACTTTCGATGGTAGGATAGAGGCCTACCATGGTGGTAACGGGTGACGGAGGATTAGGGTTCGATTCCGGAGAGGGAGCCTGAGAAACGGCTACCACATCCAAGGAAGGCAGCAGGC…
JX296590.1	Eukaryota	Archaeplastida	Chlorophyta	Chlorophyceae	Chlamydomonadales	Chlamydomonadales_X	Chlamydomonas	NA	AAAGATTAAGCCATGCATGTCTAAGTATAAACTGCTTATACTGTGAAACTGCGAATGGCTCATTAAATCAGTTATAGTTTATTTGATGGTACCTACTACTCGGATAACCGTAGTAATTCTAGAGCTAATACGTGCGTAAATCCCGACTTCTGGAAGGGACGTATTTATTAGATAAAAGGCCAGCCGGCTTTGCCCGACCTGCGGTGAATCATGATAACTTCACGAATCGCATGGCCTTGCGCCGGCGATGTTTCATTCAAATTTCTGCCCTATCAACTTTCGATGGTAGGATAGAGGCCTACCATGGTGGTAACGGGTGACGGAGGATTAGGGTTCGATTCCGGAGAGGGAGCCTGAGAGATGGCTACCACATCCAAGGAAGGCAGCAGGCGCGCAAAT…
JX296591.1	Eukaryota	Archaeplastida	Chlorophyta	Chlorophyceae	Chlamydomonadales	Chlamydomonadales_X	Chlamydomonas	NA	AAAGATTAAGCCATGCATGTCTAAGTATAAACTGCTTATACTGTGAAACTGCGAATGGCTCATTAAATCAGTTATAGTTTATTTGATGGTACCTACTACTCGGATAACCGTAGTAATTCTAGAGCTAATACGTGCGTAAATCCCGACTTCTGGAAGGGACGTATTTATTAGATAAAAGGCCAGCCGGCTTTGCCCGACCTGCGGTGAATCATGATAACATGAATCGCATGGCCTTGCGCCGGCGATGTTTCATTCAAATTTCTGCCCTATCAACTTTCGATGGTAGGATAGAGGCCTACCATGGTGGTAACGGGTGACGGAGGATTAGGGTTCGATTCCGGAGAGGGAGCCTGAGAGATGGCTACCACATCCAAGGAAGGCAGCAGGCGCGCAAATTAC…
JX296592.1	Eukaryota	Archaeplastida	Chlorophyta	Chlorophyceae	Chlamydomonadales	Chlamydomonadales_X	Chlamydomonas	NA	AAAGATTAAGCCATGCATGTCTAAGTATAAACTGCATATACTGTGAAACTGCGAATGGCTCATTAAATCAGTTATAGTTTATTTGATGGTACCTACTACTCGGATAACCGTAGTAATTCTAGAGCTAATACGTGCGTAAATCCCGACTTCTGGAAGGGACGTATTTATTAAATAAAAGGCCAGCCGGCTTTGCCCGACCTGCGGTGAATCATGATAACTTCACGAATCGCATGGCCTTGCGCCGGCGATGTTTCATTCAAATTTCTGCCCTATCAACTTTCGATGGTAGGATAGAGGCCTACCATGGTGGTAACGGGTGACGGAGGATTAGGGTTCGATTCCGGAAAGGGAGCCTGAGAGATGGCTACCACATCCAAGGAAGGCAGCAGGCGCGCAAAT…
JX296593.1	Eukaryota	Archaeplastida	Chlorophyta	Chlorophyceae	Chlamydomonadales	Chlamydomonadales_X	Chlamydomonas	Chlamydomonas_baca	AAAGATTAAGCCATGCATGTCTAAGTATAAACTGCTTATACTGTGAAACTGCGAATGGCTCATTAAATCAGTTATAGTTTATTTGATGGTACCTACTACTCGGATAACCGTAGTAATTCTAGAGCTAATACGTGCGTAAATCCCGACTTCTGGAAGGGACGTATTTATTAGATAAAAGGCCAGCCGGCTTTGCCCGACCTGCGGTGAATCATGATAACTTCACGAATCGCATGGCCTTGCGCCGGCGATGTTTCATTCAAATTTCTGCCCTATCAACTTTCGATGGTAGGATAGAGGCCTACCATGGTGGTAACGGGTGACGGAGGATTAGGGTTCGGTTCCGGAGAGGGAGCCTGAGAGATGGCTACCACATCCAAGGAAGGCAGCAGGCGCGCAAAT…
JX296594.1	Eukaryota	Archaeplastida	Chlorophyta	Chlorophyceae	Chlamydomonadales	Chlamydomonadales_X	Chlamydomonas	Chlamydomonas_baca	AAAGATTAAGCCATGGATGGCTAAGTATAAACTGCTTATACTGTGAAACTGCGAATGGCTCATTAAATCAGTTATAGTTTATTTGATGGTACCTACTACTCGGATAACCGTAGTAATTCTAGAGCTAATACGTGCGTAAATCCCGACTTCTGGAAGGGACGTATTTATTAGATAAAAGGCCAGCCGGCTTTGCCCGACCTGCGGTGAATCATGATAACTTCACGAATCGCATGGCCTTGCGCCGGCGATGTTTCATTCAAATTTCTGCCCTATCAACTTTCGATGGTAGGATAGAGGCCTACCATGGTGGTAACGGGTGACGGAGGATTAGGGTTCGATTCCGGAGAGGGAGCCTGAGAGATGGCTACCACATCCAAGGAAGGCAGCAGGCGCGCAAAT…
JX296595.1	Eukaryota	Archaeplastida	Chlorophyta	Chlorophyceae	Chlamydomonadales	Chlamydomonadales_X	Chlamydomonas	Chlamydomonas_baca	AAAGATTAAGCCATGCATGTCTAAGTATAAACTGCTTATACTGTGAAACTGCGAATGGCTCATTAAATCAGTTATAGTTTATTTGATGGTACCTACTACTCGGATAACCGTAGTAATTCTAGAGCTAATACGTGCGTAAATCCCGACTTCTGGAAGGGACGTATTTATTAGATAAAAGGCCAGCCGGCTTTGCCCGACCTGCGGTGAATCATGATAACTTCACGAATCGCATGGCCTTGCGCCGGCGATGTTTCATTCAAATTTCTGCCCTATCAACTTTCGATGGTAGGATAGAGGCCTACCATGGTGGTAACGGGTGACGGAGGATTAGGGTTCGATTCCGGAGAGGGAGCCTGAGAGATGGCTACCACATCCAAGGAAGGCAGCAGGCGCGCAAAT…
JX296596.1	Eukaryota	Archaeplastida	Chlorophyta	Chlorophyceae	Chlamydomonadales	Chlamydomonadales_X	Chlamydomonas	NA	AAAGATTAAGCCATGCATGTCTAAGTATAAACTGCTTATACTGTGAAACTGCGAATGGCTCATTAAATCAGTTATAGTTTATTTGATGGTACCTACTACTCGGATAACCGTAGTAATTCTAGAGCTAATACGTGCGCAAATCCCGACTTCTGGAAGGGACGTATTTATTAGATAAAAGGCCAGCCGGCTTTGCCCGACCTGCGGTGAATCATGATAACTTCACGAATCGCATGGCCTTGCGCCGGCGATGTTTCATTCAAATTTCTGCCCTATCAACTTTCGATGGTAGGATAGAGGCCTACCACGGTGGTAACGGGTGACGGAGGATTAGGGTTCGATTCCGGAGAGGGAGCCTGAGAGATGGCTACCACATCCAAGGAAGGCAGCAGGCGCGCAAAT…
JX296597.1	Eukaryota	Archaeplastida	Chlorophyta	Chlorophyceae	Chlamydomonadales	Chlamydomonadales_X	Chlamydomonas	NA	AAAGATTAAGCCATGCATGTCTAAGTATAAACTGCTTATACTGTGAAACTGGGAATGGCTCATTAAATCAGTTATAGTTTATTTGATGGTACCTACTACTCGGATAACCGTAGTAATTCTAGAGCTAATACGTGCGTAAATCCCGACTTCTGGAAGGGACGTATTTATTAGATAAAAGGCCAGCCGGCTTTGCCCGACCTGCGGTGAATCATGATAACTTCACGAATCGCATGGCCTTGCGCCGGCGATGTTTCATTCAAATTTCTGCCCTATCAACTTTCGATGGTAGGATAGAGGCCTACCATGGTGGTAACGGGTGACGGAGGATTAGGGTTCGATTCCGGAGAGGGAGCCTGAGAGATGGCTACCACATCCAAGGAAGGCAGCAGGCGCGCAAAT…
JX296598.1	Eukaryota	Archaeplastida	Chlorophyta	Chlorophyceae	Chlamydomonadales	Chlamydomonadales_X	Chlamydomonas	NA	AAAGATTAAGCCATGGTGGGCTAAGTATAAACTGCTTATACTGTGAAACTGCGAATGGCTTATTAAATCAGTTATAGTTTATTTGATGGTACCTACTACTCGGATAACCGTAGTAATTCTAGAGCTAATACGTGCGTAAATCCCGACTTCTGGAAGGGACGTATTTATTAGATAAAAGGCCAGCCGGCTTTGCCCGACCTGCGGCGAATCATGATAACTTCACGAATCGCATGGCCTTGCGCCGGCGATGTTTCATTCAAATTTCTGCCCTATCGACTTTCGATGGTAGGATAGAGGCCTACCATGGTGGTAACGGGTGACGGAGGATTAGGGTTCGATTCCGGAGAGGGAGCCTGAGAGATGGCTACCACTTTTTTTGGAAGGCAGCAGGCGCGCAAA…
JX296599.1	Eukaryota	Archaeplastida	Chlorophyta	Chlorophyceae	Chlamydomonadales	Chlamydomonadales_X	Chlamydomonas	Chlamydomonas_baca	AAAGATTAAGCCATGCATGTCTAAGTATAAACTGCTTATACTGTGAAACTGCGAATGGCTCATTAAATCAGTTATAGTTTATTTGATGGTACCTACTACTCGGATAACCGTAGTAATTCTAGAGCTAATACGTGCGTAAATCCCGACTTCTGGAAGGGACGTATTTATTAGATAAAAGGCCAGCCGGCTTTGCCCGACCTGCGGTGAATCATGATAACTTCACGAATCGCATGGCCTTGCGCCGGCGATGTTTCATTCAAATTTCTGCCCTATCAACTTTCGATGGTAGGATAGAGGCCTACCATGGTGGTAACGGGTGACGGAGGATTAGGGTTCGATTCCGGAGAGGGGGCCTGAGAGATGGCTACCACATCCAAGGAAGGCAGCAGGCGCGCAAAT…
JX296600.1	Eukaryota	Archaeplastida	Chlorophyta	Chlorophyceae	Chlamydomonadales	Chlamydomonadales_X	Chlamydomonas	NA	AAAGATTAAGCCATGCATGTCTAAGTATAAACTGCTTATACTGTGAAACTGCGAATGGCTCATTAAATCAGTTATAGTTTATTTGATGGTACCTACTACTCGGATAACCGTAGTAATTCTAGAGCTAATACGTGCGTAAATCCCGACTTCTGGAAGGGACGTATTTATTAGATAAAAGGCCAGCCGGCTTTGCCCGACCTGCGGTGAATCATGATAACTTCACGAATCGCATGGCCTTGCGCCGGCGATGTTTCATTCAAATTTCTGCCCTATCAACTTTCGATGGTAGGATAGAGGCCTACCATGGTGGTAACGGGTGACGGAGGATTAGGGTTCGATTCCGGAGAGGGAGCCTGAGAGATGGCTACCACATCCAAGGAAGGCAGCAGGCGCGCAAAT…
JX296601.1	Eukaryota	Archaeplastida	Chlorophyta	Chlorophyceae	Chlamydomonadales	Chlamydomonadales_X	Chlamydomonas	Chlamydomonas_baca	AAAGATTAAGCCATGCATGTCTAAGTATAAACTGCTTATACTGTGAAACTGCGAATGGCTCATTAAATCAGTTATAGTTTATTTGATGGTACCTACTACTCGGATAACCGTAGTAATTCTAGAGCTAATACGTGCGTAAATCCCGACTTCTGGAAGGGACGTATTTATTAGATAAAAGGCCAGCCGGCTTTGCCCGGCCTGCGGTGAATCATGATAACTTCACGAATCGCATGGCCTTGCGCCGGCGATGTTTCATTCAAATTTCTGCCCTATCAACTTTCGATGGTAGGATAGAGGCCTACCATGGTGGTAACGGGTGACGGAGGATTAGGGTTCGATTCCGGAGAGGGAGCCTGAGAGATGGCTACCACATCCAAGGAAGGCAGCAGGCGCGCAAAT…
JX296602.1	Eukaryota	Archaeplastida	Chlorophyta	Chlorophyceae	Chlamydomonadales	Chlamydomonadales_X	NA	NA	AAAGATTAAGCCATGCATGTCTAAGTATAAACTGCTTATACTGTGAAACTGCGAATGGCTCATTAAATCAGTTATAGTTTATTTGATGGTACCTACTACTCGGATAACCGTAGTAATTCTAGAGCTAATACGTGCGTAAATCCCGACTTCTGGAAGGGACGTATTTATTAGATAAAAGGCCAGCCGGCTTTGCCCGACCTGCGGTGAATCATGATAACTTCACGAATCGCATGGCCTTGCGCCGGCGATGTTTCATTCAAATTTCTGCCCTATCAACTTTCGATGGTAGGATAGAGGCCTACCATGGTGGTAACGGGTGACGGAGGATTAGGGTTCGATTCCGGAGAGGGAGCCTGAGAGATGGCTACCACATCCAAGGAAGGCAGCAGGCGCGCAAAT…
JX296603.1	Eukaryota	Archaeplastida	Chlorophyta	Chlorophyceae	Chlamydomonadales	Chlamydomonadales_X	Chlamydomonas	NA	AAAGATTAAGCCATGCATGTCTAAGTATAAACTGCTTATACTGTGAAACTGCGAATGGCTCATTAAATCAGTTATAGTTTATTTGATGGTACCTACTACTCGGATAACCGTAGTAATTCTAGAGCTAATACGTGCGTAAATCCCGACTTCTGGAAGGGACGTATTTATTAGATAAAAGGCCAGCCGGCTTTGCCCGACCTGCGGTGAATCATGATAACTTCACGAATCGCATGGCCTTGCGCCGGCGATGTTTCATTCAAATTTCTGCCCTATCAACTTTCGATGGTAGGATAGAGGCCTACCATGGTGGTAACGGGTGACGGAGGATTAGGGTTCGATTCCGGAGAGGGAGCCTGAGAGATGGCTACCACATCCGAGGAAGGCAGCAGGCGCGCAAAT…
JX296604.1	Eukaryota	Archaeplastida	Chlorophyta	Chlorophyceae	Chlamydomonadales	Chlamydomonadales_X	Chlamydomonas	Chlamydomonas_baca	AAAGATTAAGCCATGCATGTCTAAGTATAAACTGCTTATACTGTGAAACTGCGAATGGCTCATTAAATCAGTTATAGTTTATTTGATGGTACCTACTACTCGGATAACCGTAGTAATTCTAGAGCTAATACGTGCGTAAATCCCGACTTCTGGAAGGGACGTATTTATTAGATAAAAGGCCAGCCGGCTTTGCCCGACCTGCGGTGAATCATGATAACTTCACGAATCGCATGGCCTTGCGCCGGCGATGTTTCATTCAAATTTCTGCCCTATCAACTTTCGATGGTAGGATAGAGGCCTACCATGGTGGTAACGGGTGACGGAGGATTAGGGTTCGATTCCGGAGAGGGAGCCTGAGAGATGGCTACCACATCCAAGGAAGGCAGCAGGCGCGCAAAT…
JX296605.1	Eukaryota	Archaeplastida	Chlorophyta	Chlorophyceae	Sphaeropleales	Sphaeropleales_X	Desmodesmus	Desmodesmus_communis	AAAGATTAAGCCATGCATGTCTAAGTATAAACTGCTTATACTGTGAAACTGCGAATGGCTCATTAAATCAGTTATAGTTTATTTGGTGGTACCTTCTTACTCGGAATAACCGTAAGAAATTTAGAGCTAATACGTGCGTAAATCCCGACTTCTGGAAGGGACGTATATATTAGATAAAAGGCCGACCGGCTCTGCCCGACCCGCGGTGAATCATGATATCTTCACGAAGCGCATGGCCTTGTGCCGGCGCTGTTCCATTCAAATTTCTGCCCTATCAACTTTCGATGGTAGGATAGAGGCCTACCATGGTGGTAACGGGTGACGGAGGATTAGGGTTCGGTTCCGGAGAGGGAGCCTGAGAAACGGCTACCACATCCAAGGAAGGCAGCAGGCGCGCAA…
JX296606.1	Eukaryota	Archaeplastida	Chlorophyta	Chlorophyceae	Sphaeropleales	Sphaeropleales_X	Desmodesmus	Desmodesmus_communis	AAAGATTAAGCCATGCATGTCTAAGTATAAACTGCTTATACTGTGAAACTGCGAATGGCTCATTAAATCAGTTATAGTTTATTTGGTGGTACCTTCTTACTCGGAATAACCGTAAGAAATTTAGAGCTAATACGTGCGTAAATCCCGACTTCTGGAAGGGACGTATATATTAGATAAAAGGCCGACCGGCTCTGCCCGACCCGCGGTGAATCATGATATCTTCACGAAGCGCATGGCCTTGTGCCGGCGCTGTTCCATTCAAATTTCTGCCCTATCAACTTTCGATGGTAGGATAGAGGCCTACCATGGTGGTAACGGGTGACGGAGGATTAGGGTTCGATTCCGGAGAGGGAGCCTGAGAAACGGCTACCACATCCAAGGAAGGCAGCAGGCGCGCAA…
JX296607.1	Eukaryota	Archaeplastida	Chlorophyta	Chlorophyceae	Chlamydomonadales	Chlamydomonadales_X	Chlamydomonas	Chlamydomonas_raudensis	AAAGATTAAGCCATGCATGTCTAAGTATAAACTGCTTATACTGTGAAACTGCGAATGGCTCATTAAATCAGTTATAGTTTATTTGATGGTACCTCTACTCGGATAACCGTAGTAATTCTAGAGCTAATACGTGCGTAAATCCCAACTTCTGGAAGGGACGTATTTATTAGATAAAAGGCCAGCCAGCTTGCTCGACCTGCGGTGACTCATAATAACTTCACGAATCGCACGGCCTTGCGCCGGCGATGTTTCATTCAAATTTCTGCCCTATCAACTTTCGATGGTAGGATAGAGGCCTACCATGGTGGTAACGGGTGACGGAGGATTAGGGTTCGATTCCGGAGAGGGAGCCTGAGAAACGGCTACCACATCCAAGGAAGGCAGCAGGCGCGCAAATTA…
JX296608.1	Eukaryota	Archaeplastida	Chlorophyta	Chlorophyceae	Chlamydomonadales	Chlamydomonadales_X	Gungnir	Gungnir_kasakii	AAAGATTAAGCCATGCATGTCTAAGTATAAACTGCTTATACTGTGAAACTGCGAATGGCTCATTAAATCAGTTATAGTTTATTTGATGGTACCTTACTCGGATAACCGTAGTAATTCTAGAGCTAATACGTGCGTAAATCCCGACTTCTGGAAGGGACGTATTTATTAGATAAAAGGCCAGCCGGCTTGCCCGACTCTTGGCGAATCATGATAACTTCACGAATCGCACGGCTCCATGCCGGCGATGTTTCATTCAAATTTCTGCCCTATCAACTTTCGATGGTAGGATAGAGGCCTACCATGGTGGTAACGGGTGACGGAGGATTAGGGTTCGATTCCGGAGAGGGAGCCTGAGAAACGGCTACCACATCCAAGGAAGGCAGCAGGCGCGCAAATTAC…
JX296609.1	Eukaryota	Archaeplastida	Chlorophyta	Chlorophyceae	Chlamydomonadales	Chlamydomonadales_X	Gungnir	Gungnir_kasakii	AAAGATTAAGCCATGCATGTCTAAGTATAAACTGCTTATACTGTGAAACTGCGAATGGCTCATTAAATCAGTTATAGTTTATTTGATGGTACCTTACTCGGATAACCGTAGTAATTCTAGAGCTAATACGTGCGTAAATCCCGACTTCTGGAAGGGACGTATTTATTAGATAAAAGGCCAGCCGGCTTGCCCGACTCTTGGCGAATCATGATAACTTCACGAATCGCACGGCTCCATGCCGGCGATGTTTCATTCAAATTTCTGCCCTATCAACTTTCGATGGTAGGATAGAGGCCTACCATGGTGGTAACGGGTGACGGAGGATTAGGGTTCGATTCCGGAGAGGGAGCCTGAGAAACGGCTACCACATCCAAGGAAGGCAGCAGGCGCGCAAATTAC…
JX296610.1	Eukaryota	Archaeplastida	Chlorophyta	Chlorophyceae	Chlamydomonadales	Chlamydomonadales_X	Gungnir	Gungnir_kasakii	AAAGATTAAGCCATGCATGTCTAAGTATAAACTGCTTATACTGTGAAACTGCGAATGGCTCATTAAATCAGTTATAGTTTATTTGATGGTACCTTACTCGGATAACCGTAGTAATTCTAGAGCTAATACGTGCGTAAATCCCGACTTCTGGAAGGGACGTATTTATTAGATAAAAGGCCAGCCGGCTTGCCCGACTCTTGGCGAATCATGATAACTTCACGAATCGCACGGCTCCATGCCGGCGATGTTTCATTCAAATTTCTGCCCTATCAACTTTCGATGGTAGGATAGAGGCCTACCATGGTGGTAACGGGTGACGGAGGATTAGGGTTCGATTCCGGAGAGGGAGCCTGAGAAACGGCTACCACATCCAAGGAAGGCAGCAGGCGCGCAAATTAC…
JX296611.1	Eukaryota	Archaeplastida	Chlorophyta	Chlorophyceae	Chlamydomonadales	Chlamydomonadales_X	Chlamydomonas	Chlamydomonas_tetragama	AAAGATTAAGCCATGCATGTCTAAGTATAAACTGCTTATACTGTGAAACTGCGAATGGCTCATTAAATCAGTTATAGTTTATTTGATGGTACTTTTACTCGGATAACCGTAGTAATTCTAGAGCTAATACGTGCGTAAATCCCGACTTCTGGAAGGGACGTATTTATTAGATAAAAGGCCAGCCGGCTTGCCCGACCCTTGGCGAATCATGATAACTTCACGAATCGCACGGCCTTGTGCCGGCGATGTTTCATTCAAATTTCTGCCCTATCAACTTTCGATGGTAGGATAGAGGCCTACCATGGTGGTAACGGGTGACGGAGGATTAGGGTTCGATTCCGGAGAGGGAGCCTGAGAAACGGCTACCACATCCAAGGAAGGCAGCAGGCGCGCAAATTA…
JX296612.1	Eukaryota	Archaeplastida	Chlorophyta	Chlorophyceae	Chlamydomonadales	Chlamydomonadales_X	Chlamydomonas	NA	AAAGATTAAGCCATGCATGTCTAAGTATAAACTGCTTATACTGTGAAACTGCGAATGGCTCATTAAATCAGTTATAGTTTATTTGATGGTACTTTTACTCGGATAACCGTAGTAATTCTAGAGCTAATACGTGCGTAAATCCCGACTTCTGGAAGGGACGTATTTATTAGATAAAAGGCCAGCCGGCTTGCCCGACCCTTGGCGAATCATGATAACTTCACGAATCGCACGGCCTTGTGCCGGCGATGTTTCATTCAAATTTCTGCCCTATCAACTTTCGATGGTAGGATAGAGGCCTACCATGGTGGTAACGGGTGACGGAGGATTAGGGTTCGATTCCGGAGAGGGAGCCTGAGAAACGGCTACCACATCCAAGGAAGGCAGCTGGCGCGCAAATTA…
JX296613.1	Eukaryota	Archaeplastida	Chlorophyta	Chlorophyceae	Chlamydomonadales	Chlamydomonadales_X	Chlamydomonas	Chlamydomonas_tetragama	AAAGATTAAGCCATGCATGTCTAAGTATAAACTGCTTATACTGTGAAACTGCGAATGGCTCATTAAATCAGTTATAGTTTATTTGATGGTACTTTTACTCGGATAACCGTAGTAATTCTAGAGCTAATACGTGCGTAAATCCCGACTTCTGGAAGGGACGTATTTATTAGATAAAAGGCCAGCCGGCTTGCCCGACCCTTGGCGAATCATGATAACTTCACGAATCGCACGGCCTTGTGCCGGCGATGTTTCATTCAAATTTCTGCCCTATCAACTTTCGATGGTAGGATAGAGGCCTACCATGGTGGTAACGGGTGACGGAGGATTAGGGTTCGATTCCGGAGAGGGAGCCTGAGAAACGGCTACCACATCCAAGGAAGGCAGCAGGCGCGCAAATTA…
JX296614.1	Eukaryota	Archaeplastida	Chlorophyta	Chlorophyceae	Chlamydomonadales	Chlamydomonadales_X	Chlamydomonas	Chlamydomonas_tetragama	AAAGATTAAGCCATGCATGTCTAAGTATAAACTGCTTATACTGTGAAACTGCGAATGGCTCATTAAATCAGTTATAGTTTATTTGATGGTACTTTTACTCGGATAACCGTAGTAATTCTAGAGCTAATACGTGCGTAAATCCCGACTTCTGGAAGGGACGTATTTATTAGATAAAAGGCCAGCCGGCTTGCCCGACCCTTGGCGAATCATGATAACTTCACGAATCGCACGGCCTTGTGCCGGCGATGTTTCATTCAAATTTCTGCCCTATCAACTTTCGATGGTAGGATAGAGGCCTACCATGGTGGTAACGGGTGACGGAGGATTAGGGTTCGATTCCGGAGAGGGAGCCTGAGAAACGGCTACCACATCCAAGGAAGGCAGCAGGCGCGCAAATTA…
JX296615.1	Eukaryota	Archaeplastida	Chlorophyta	Chlorophyceae	Chlamydomonadales	Chlamydomonadales_X	NA	NA	AAAGATTAAGCCATGCATGTCTAAGTATAAACTGCTTATACTGTGAAACTGCGAATGGCTCATTAAATCAGTTATAGTTTATTTGATGGTACCTACTACTCGGATAACCGTAGTAATTCTAGAGCTAATACGTGCGCACATCCCGACTTCTGGAAGGGACGTATTTATTAGATAAAAGGCCAGCCGGCTTTGTCCGACCTGCGGTGAATCATGATAACTTCACGAATCGCATGGCCTCGTGCCGGCGATGTTTCATTCAAATTTCTGCCCTATCAACTTTCGATGGTAGGATAGAGGCCTACCATGGTGGTAACGGGTGACGGAGGATTAGGGTTCGATTCCGGAGAGGGAGCCTGAGAAATGGCTACCACATCCAAGGAAGGCAGCAGGCGCGCAAAT…
JX296616.1	Eukaryota	Archaeplastida	Chlorophyta	Chlorophyceae	Chlamydomonadales	Chlamydomonadales_X	Oogamochlamys	NA	AAAGATTAAGCCATGCATGTCTAAGTATAAACTGCTTATACTGTGAAACTGCGAATGGCTCATTAAATCAGTTATAGTTTATTTGATGGTACCTACTACTCGGATAACCGTAGTAATTCTAGAGCTAATACGTGCGCACATCCCGACTTCTGGAAGGGACGTATTTATTAGATAAAAGGCCAGCCGACTTTGTCCGACCTGCGGTGAATCATGATAACTTCACGAATCGCATGGCCTCGTGCCGGCGATGTTTCATTCAAATTTCTGCCCTATCAACTTTCGATGGTAGGATAGAGGCCTACCATGGTGGTAACGGGTGACGGAGGATTAGGGTTCGATTCCGGAGAGGGAGCCTGAGAAATGGCTACCACATCCAAGGAAGGCAGCAGGCGCGCAAAT…
JX296617.1	Eukaryota	Archaeplastida	Chlorophyta	Trebouxiophyceae	Chlorellales	Chlorellales_X	Chlorella	Chlorella_sorokiniana	AAAGATTAAGCCATGCATGTCTAAGTATAAACTGCTTTATACTGTGAAACTGCGAATGGCTCATTAAATCAGTTATAGTTTATTTGATGGTACCTACTACTCGGATACCCGTAGTAAATCTAGAGCTAATACGTGCGTAAATCCCGACTTCTGGAAGGGACGTATTTATTAGATAAAAGGCCGACCGGCTTGCCCGACTCGCGGTGAATCATGATAACTTCACGAATCGCATGGCCTTGTGCCGGCGATGTTTCATTCAAATTTCTGCCCTATCAACTTTCGATGGTAGGATAGAGGCCTACCATGGTGGTAACGGGTGACGGAGGATTAGGGTTCGATTCCGGAGAGGGAGCCTGAGAAACGGCTACCACATCCAAGGAAGGCAGCAGGCGCGCAAAT…
JX296618.1	Eukaryota	Archaeplastida	Chlorophyta	Trebouxiophyceae	Chlorellales	Chlorellales_X	Chlorella	Chlorella_sorokiniana	AAAGATTAAGCCATGCATGTCTAAGTATAAACTGCTTTATACTGTGAAACTGCGAATGGCTCATTAAATCAGTTATAGTTTATTTGATGGTACCTACTACTCGGATACCCGTAGTAAATCTAGAGCTAATACGTGCGTAAATCCCGACTTCTGGAAGGGACGTATTTATTAGATAAAAGGCCGACCGGCTTGCCCGACTCGCGGTGAATCATGATAACTTCACGAATCGCATGGCCTTGTGCCGGCGATGTTTCATTCAAATTTCTGCCCTATCAACTTTCGATGGTAGGATAGAGGCCTACCATGGTGGTAACGGGTGACGGAGGATTAGGGTTCGATTCCGGAGAGGGAGCCTGAGAAACGGCTACCACATCCAAGGAAGGCAGCAGGCGCGCAAAT…
JX296619.1	Eukaryota	Archaeplastida	Chlorophyta	Trebouxiophyceae	Chlorellales	Chlorellales_X	NA	NA	AAAGATTAAGCCATGCATGTCTAAGTATAAGCTGCTTATACTGTGAAACTGCGAATGGCTCATTAAATCAGTTATAGTTTATTTGATGGTACCTTACTACTCGGATACCCGTAGTAAATCTAGAGCTAATACGTGCGCACATCCCGACTTCTGGAAGGGACGTATTTATTAGATAAAAGACCGACCGCCTCGGCCGACCCTCGGTGAATCATGATAACTTGACGAATCGCATGGCCCCGTGCCGGCGATGTTTCATTCAAATTTCTGCCCTATCAACTTTCGATGGTAGGATAGAGGCCTACCATGGTGGTAACGGGTGACGGAGAATTAGGGTTCGATTCCGGAGAGGGAGCCTGAGAAACGGCTACCACATCCAAGGAAGGCAGCAGGCGCGCAAAT…
JX296620.1	Eukaryota	Archaeplastida	Chlorophyta	Chlorophyceae	Chlamydomonadales	Chlamydomonadales_X	Chlamydomonas	NA	AAAGATTAAGCCATGCATGTCTAAGTATAAACTGCTTATACTGTGAAACTGCGAATGGCTCATTAAATCAGTTATAGTTTATTTGATGGTACCTACTACTCGGATAACCGTAGTAATTCTAGAGCTAATACGTGCGTAAATCCCGACTTCTGGAAGGGACGTATTTATTAGATAAAAGGCCAGCCGGCTTTGCCCGACCTGCGGTGAATCATGATAACTTCACGAATCGCATGGCCTTGCGCCGGCCGATGTTTCATTCAAATTTCTGCCCTATCAACTTTCGATGGTAGGATAGAGGCCTACCATGGTGGTAACGGGTGACGGAGGATTAGGGTTCGATTCCGGAGAGGGAGCCTGAGAGATGGCTACCACATCCAAGGAAGGCAGCAGGCGCGCAAA…
JX296621.1	Eukaryota	Archaeplastida	Chlorophyta	Chlorophyceae	Chlamydomonadales	Chlamydomonadales_X	Chlamydomonas	Chlamydomonas_baca	AAAGATTAAGCCATGCATGTCTAAGTATAAACTGCTTATACTGTGAAACTGCGAATGGCTCATTAAATCAGTTATAGTTTATTTGATGGTACCTACTACTCGGATAACCGTAGTAATTCTAGAGCTAATACGTGCGTAAATCCCGACTTCTGGAAGGGACGTATTTATTAGATAAAAGGCCAGCCGGCTTTGCCCGACCTGCGGTGAATCATGATAACTTCAAGGAATCGCATGGCCTTGCGGCCGGCGATGTTTCATTTCAAATTCTGCCCTATCCACCTTTCGATGGTAAGGATAGAGGCCTACCATGGGTGGTAACGGGTGACGGAAGGAATTAGGGTTCGATTCCGGAGAGGGAGCCTGAGAGATGGCTACCACATCCAAGGAAGGCAGCAGGCG…
JX296622.1	Eukaryota	Archaeplastida	Chlorophyta	Chlorophyceae	Chlamydomonadales	Chlamydomonadales_X	Chlamydomonas	Chlamydomonas_baca	AAAGATTAAGCCATGCATGTCTAAGTATAAACTGCTTATACTGTGAAACTGCGAATGGCTCATTAAATCAGTTATAGTTTATTTGATGGTACCTACTACTCGGATAACCGTAGTAATTCTAGAGCTAATACGTGCGTAAATCCCGACTTCTGGAAGGGACGTATTTATTAGATAAAAGGCCAGCCGGCTTTGCCCGACCTGCGGTGAATCATGATAACTTCACGAATCGCATGGCCTTGCGCCGGCGATGTTTCATTCAAATTTCTGCCCTATCAACTTTCGATGGTAGGATAGAGGCCTACCATGGTGGTAACGGGTGACGGAGGATTAGGGTTCGATTCCGGAGAGGGAGCCTGAGAGATGGCTACCACATCCAAGGAAGGCAGCAGGCGCGCAAAT…
JX296623.1	Eukaryota	Archaeplastida	Chlorophyta	Chlorophyceae	Chlamydomonadales	Chlamydomonadales_X	Chlamydomonas	NA	AAAGATTAAGCCATGCATGTCTAAGTATAAACTGCATATACTGTGAAACTGCGAATGGCTCATTAAATCAGTTATAGTTTATTTGATGGTACCTACTACTCGGATAACCGTAGTAATTCTAGAGCTAATACGTGCGTAAATCCCGACTTCTGGAAGGGACGTATTTATTAGATAAAAGGCCAGCCGGCTTTGCCCGACCTGCGGTGAATCATGATAACTTCACGAATCGCATGGCCTTGCGCCGGCGATGTTTCATTCAAATTTCTGCCCTATCAACTTTCGATGGTAGGATAGAGGCCTACCATGGTGGTAACGGGTGACGGAGGATTAGGGTTCGATTCCGGAGAGGGAGCCTGAGAGATGGCTACCACATCCAAGGAAGGCAGCAGGCGCGCAAAT…
JX296624.1	Eukaryota	Archaeplastida	Chlorophyta	Chlorophyceae	Chlamydomonadales	Chlamydomonadales_X	Chlamydomonas	Chlamydomonas_baca	AAAGATTAAGCCATGCATGTCTAAGTATAAACTGCTTATACTGTGAAACTGCGAATGGCTCATTAAATCAGTTATAGTTTATTTGATGGTACCTACTACTCGGATAACCGTAGTAATTCTAGAGCCTAATACGTGCGTAAATCCCGACTTCTGGAAGGGACGTATTTATTAGATAAAAGGCCAGCCGGCTTTGCCCGACCTGCGGTGAATCATGATAACTTCACGAATCGCATGGCCTTGCGCCGGCGATGTTTCATTCAAATTTCTGCCCTATCAACTTTCGATGGTAGGATAGAGGCCTACCATGGTGGTAACGGGTGACGGAGGATTAGGGTTCGATTCAGGAGAGGGAGCCTGAGAGATGGCTACCACATCCAAGGAAGGCAGCAGGCGCGCAAA…
JX296625.1	Eukaryota	Archaeplastida	Chlorophyta	Chlorophyceae	Chlamydomonadales	Chlamydomonadales_X	Chlamydomonas	Chlamydomonas_baca	AAAGATTAAGCCATGCATGTCTAAGTATAAACTGCTTATACTGTGAAACTGCGAATGGCTCATTAAATCAGTTATAGTTTATTTGATGGTACCTACTACTCGGATAACCGTAGTAATTCTAGAGCTAATACGTGCGTAAATCCCGGACTCTGAAAGGGACGTATTTTATTAGATAAAAGGCCAGCCGGCTTTGCCCGACCTTGCGGTGAATCATGATAACTTCACGAATCGCATGGCCTTGCGCCGGCGATGTTTCATTCAAATTTCTGCCCTATCAACTTTCGATGGTAGGATAGAGGCCTACCATGGTGGTAACGGGTGACGGAGGATTAGGGTTCGATTCCGGAGAGGGCGCCTGAGAGATGGCTACCACATCCAAGGAAGGCAGCAGGCGCGCAA…
JX296626.1	Eukaryota	Archaeplastida	Chlorophyta	Chlorophyceae	Chlamydomonadales	Chlamydomonadales_X	Chlamydomonas	Chlamydomonas_baca	AAAGATTAAGCCATGCATGTCTAAGTATAAACTGCTTATACTGTGAAACTGCGAATGGCTCATTAAATCAGTTATAGTTTATTTGATGGTACCTACTACTCGGATAACCGTAGTAATTCTAGAGCTAATACGTGCGTAAATCCCGACTTCTGGAAGGGACGTATTTATTAGATAAAAGGCCAGCCGGCTTTGCCCGACCTGCGGTGAATCATGATAACTTCACGAATCGCATGGCCTTGCGCCGGCGATGTTTCATTCAAATTTCTGCCCTATCAACTTTCGATGGTAGGATAGAGGCCTACCATGGTGGTAACGGGTGACGGAGGATTAGGGTTCGATTCCGGAGAGGGAGCCTGAGAGATGGCTACCACATCCAAGGAAGGCAGCAGGCGCGCAAAT…
JX296627.1	Eukaryota	Archaeplastida	Chlorophyta	Chlorophyceae	Chlamydomonadales	Chlamydomonadales_X	Chlamydomonas	NA	AAAGATTAAGCCATGCATGTCTAAGTATAAACTGCTTATACTGTGAAACTGCGAATGGCTCATTAAATCAGTTATAGTTTATTTGATGGTACCTACTACTCGGATAACCGTAGTAATTCTAGAGCTAATACGTGCGTAAATCCCGACTTCTGGAAGGGACGTATTTATTAGATAAAAGGCCAGCCGGCTTTGCCCGACCTGCGGTGAATCATGATAACTTCACGAATCGCATGGCCTTGCGCCGGCGATGTTTCATTCAAATTTCTGCCCTATCAACTTTCGATGGTAGGATAGAGGCCTACCATGGTGGTAACGGGTGACGGAGGATTAGGGTTCGATTCCGGAGAGGGAGCCTGAGAGATGGCTACCACATCCAAGGAAGGCAGCAGGCGCGCAAAT…
JX296628.1	Eukaryota	Archaeplastida	Chlorophyta	Chlorophyceae	Chlamydomonadales	Chlamydomonadales_X	Chlamydomonas	Chlamydomonas_baca	AAAGATTAAGCCATGCATGTCTAAGTATAAACTGCTTATACTGTGAAACTGCGAATGGCTCATTAAATCAGTTATAGTTTATTTGATGGTACCTACTACTCGGATAACCGTAGTAATTCTAGAGCTAATACGTGCGTAAATCCCGACTTCTGGAAGGGACGTATTTATTAGATAAAAGGCCAGCCGGCTTTGCCCGACCTGCGGTGAATCATGATAAATTCACGAATCGCATGGCCTTGCGCCGGCGATGTTTCATTCAAATTTCTGCCCTATCAACTTTCGATGGTAGGATAGAGGCCTACCATGGTGGTAACGGGTGACGGAGGATTAGGGTTCGATTCCGGAGAGGGAGCCTGAGAGATGGCTACCACATCCAAGGAAGGCAGCAGGCGCGCAAAT…
JX296629.1	Eukaryota	Archaeplastida	Chlorophyta	Chlorophyceae	Chlamydomonadales	Chlamydomonadales_X	Chlamydomonas	Chlamydomonas_baca	AAAGATTAAGCCATGCATGTCTAAGTATAAACTGCTTATACTGTGAAACTGCGAATGGCTCATTAAATCAGTTATAGTTTATTTGATGGTACCTACTACTCGGATAACCGTAGTAATTCTAGAGCTAATACGTGCGTAAATCCCGACTTCTGGAAGGGACGTATTTATTAGATAAAAGGCCAGCCGGCTTTGCCCGACCTGCGGTGAATCATGATAACTTCACGAATCGCATGGCCTTGCGCCGGCGATGTTTCATTCAAATTTCTGCCCTATCAACTTTCGATGGTAGGATAGAGGCCTACCATGGTGGTAACGGGTGACGGAGGATTAGGGTTCGATTCCGAAGAGGGAGCCTGAGAGATGGCTACCACATCCAAGGAAGGCAGCAGGCGCGCAAAT…
JX296630.1	Eukaryota	Archaeplastida	Chlorophyta	Chlorophyceae	Chlamydomonadales	Chlamydomonadales_X	Wislouchiella	Wislouchiella_planctonica	AAAGATTAAGCCATGCATGTCTAAGTATAGACTGCTTATACTGTGAAACTGCGAATGGCTCATTAAATCAGTTATAGTTTATTTGATGGTACTTCTACTCGGATAACCGTAGTAATTCTAGAGCTAATACGTGCGTAAATCCCGACTTCTGGAAGGGACGTATTTATTAGATAAAAGGCCAGCCGGCTTTGCCCGACCTGTGGTGAATCATGATAACTTCACGAATCGCATGGCCTTGTGCCGGCGATGTTTCATTCAAATTTCTGCCCTATCAAGTATCGTATGTAGGATAGAGGCCTACATAGCTTTTGACGGGTGACGGAGGATTAGGGTTCGATTCCGGAGAGGGAGCCTGAGAAACGGCTACCACATCCAAGGAAGGCAGCAGGCGCGCAAATT…
JX296631.1	Eukaryota	Archaeplastida	Chlorophyta	Chlorophyceae	Chlamydomonadales	Chlamydomonadales_X	Wislouchiella	Wislouchiella_planctonica	AAAGATTAAGCCATGCATGTCTAAGTATAGACTGCTTATACTGTGAAACTGCGAATGGCTCATTAAATCAGTTATAGTTTATTTGATGGTACTTCTACTCGGATAACCGTAGTAATTCTAGAGCTAATACGTGCGTAAATCCCGACTTCTGGAAGGGACGTATTTATTAGATAAAAGGCCAGCCGGCTTTGCCCGACCTGTGGTGAATCATGATAACTTCACGAATCGCATGGCCTTGTGCCGGCGATGTTTCATTCAAATTTCTGCCCTATCAAGTATCGTATGTAGGATAGAGGCCTACATAGCTTTTGACGGGTGACGGAGGATTAGGGTTCGATTCCGGAGAGGGAGCCTGAGAAACGGCTACCACATCCAAGGAAGGCAGCAGGCGCGCAAATT…
JX296632.1	Eukaryota	Archaeplastida	Chlorophyta	Chlorophyceae	Chlamydomonadales	Chlamydomonadales_X	Wislouchiella	Wislouchiella_planctonica	AAAGATTAAGCCATGCATGTCTAAGTATAAACTGCTTATACTGTGAAACTGCGAATGGCTCATTAAATCAGTTATAGTTTATTTGATGGTACTTCTACTCGGATAACCGTAGTAATTCTAGAGCTAATACGTGCGTAAATCCCGACTTCTGGAAGGGACGTATTTATTAGATAAAAGGCCAGCCGGCTTTGCCCGACCTGTGGTGAATCATGATAACTTCACGAATCGCATGGCCTTGTGCCGGCGATGTTTCATTCAAATTTCTGCCCTATCAAGTATCGTATGTAGGATAGAGGCCTACATAGCTTTTGACGGGTGACGGAGGATTAGGGTTCGATTCCGGAGAGGGAGCCTGAGAAACGGCTACCACATCCAAGGAAGGCAGCAGGCGCGCAAATT…
JX296633.1	Eukaryota	Archaeplastida	Chlorophyta	Trebouxiophyceae	Chlorellales	Chlorellales_X	Chlorella	Chlorella_sorokiniana	AAAGATTAAGCCATGCATTGTCTAAGTATAAACTGCTTTATACCTGTGAAACTGCGAATGGCTCATTAAATCAGTTATAGTTTATTTGATGGTACCTACTACTCGGATACCCGTAGTAAATCTAGAGCTAATACGTGCGTAAATCCCGACTTCTGGAAGGGACGTATTTATTAGATAAAAGGCCGACCGGCTTGCCCGACTCGCGGTGAATCATGATAACTTCACGAATCGCATGGCCTTTGTGCCGGGCGATGTTTCATTCAAATTTCTGCCCTATCAACTTTCGATGGTAGGATAGAGGCCTACCATGGTGGTAACGGGTGACGGAGGATTAGGGTTCGATTCCGGAGAGGGAGCCTGAGAAACGGCTACCACATCCAAGGAAGGCAGCAGGCGCGC…
JX296634.1	Eukaryota	Archaeplastida	Chlorophyta	Trebouxiophyceae	Chlorellales	Chlorellales_X	Chlorella	Chlorella_sorokiniana	AAAGATTAAGCCATGCATGTCTAAGTATAAACTGCTTTATACTGTGAAACTGCGAATGGCTCATTAAATCAGTTATAGTTTATTTGATGGTACCTACTACTCGGATACCCGTAGTAAATCTAGAGCTAATACGTGCGTAAATCCCGACTTCTGGAAGGGACGTATTTATTAGATAAAAGGCCGACCGGCTTGCCCGACTCGCGGTGAATCATGATAACTTCACGAATCGCATGGCCTTGTGCCGGCGATGTTTCATTCAAATTTCTGCCCTATCAACTTTCGATGGTAGGATAGAGGCCTACCATGGTGGTAACGGGTGACGGAGGATTAGGGTTCGATTCCGGAGAGGGAGCCTGAGAAACGGCTACCACATCCAAGGAAGGCAGCAGGCGCGCAAAT…
JX296636.1	Eukaryota	Archaeplastida	Chlorophyta	Chlorophyceae	Sphaeropleales	Sphaeropleales_X	Desmodesmus	Desmodesmus_communis	AAAGATTAAGCCATGCATGTCCAAGTATAAACTGCTTATACTGTGAAACTGCGAATGGCTCATTAAATCAGTTATAGTTTATTTGGTGGTACCTTCTTACTCGGAATAACCGTAAGAAATTTAGAGCTAATACGTGCGTAAATCCCGACTTCTGGAAGGGACGTATATATTAGATAAAAGGCCGACCGGCTCTGCCCGACCCGCGGTGAATCATGATATCTTCACGAAGCGCATGGCCTTGTGCCGGCGCTGTTCCATTCAAATTTCTGCCCTATCAACTTTCGATGGTAGGATAGAGGCCTACCATGGTGGTAACGGGTGACGGAGGATTAGGGTTCGATTCCGGAGAGGGAGCCTGAGAAACGGCTACCACATCCAAGGAAGGCAGCAGGCGCGCAA…
JX296637.1	Eukaryota	Archaeplastida	Chlorophyta	Chlorophyceae	Sphaeropleales	Sphaeropleales_X	Desmodesmus	Desmodesmus_communis	AAAGATTAAGCCATGCATGTCTAGGTATAAACTGCTTATACTGTGAAACTGCGAATGGCTCATTAAATCAGTTATAGTTTATTTGGTGGTACCTTCTTACTCGGAATAACCGTAAGAAATTTAGAGCTAATACGTGCGTAAATCCCGACTTCTGGAAGGGACGTATATATTAGATAAAAGGCCGACCGGCTCTGCCCGACCCGCGGTGAATCATGATATCTTCACGAAGCGCATGGCCTTGTGCCGGCGCTGTTCCATTCAAATTTCTGCCCTATCAACTTTCGATGGTAGGATAGAGGCCTACCATGGTGGTAACGGGTGACGGAGGATTAGGGTTCGATTCCGGAGAGGGAGCCTGAGAAACGGCTACCACATCCAAGGAAGGCAGCAGGCGCGCAA…
JX296638.1	Eukaryota	Archaeplastida	Chlorophyta	Chlorophyceae	Sphaeropleales	Sphaeropleales_X	Desmodesmus	Desmodesmus_communis	AAAGATTAAGCCATGCATGTCTAAGTATAAACTGCTTATACTGTGAAACTGCGAATGGCTCATTAAATCAGTTATAGTTTATTTGGTGGTACCTTCTTACTCGGAATAACCGTAAGAAATTTAGAGCTAATACGTGCGTAAATCCCGACTTCTGGAAGGGATGTATATATTAGATAAAAGGCCGACCGGCTCTGCCCGACCCGCGGTGAATCATGATATCTTCACGAAGCGCATGGCCTTTGTGCCGGGCGCTGTTCCATTCAAATTTCTGCCCTATCAACTTTCGATGGTAGGATAGAGGCCTACCATGGTGGTAACGGGTGACGGAGGATTAGGGTTCGATTCCGGAGAGGGAGCCTGAGAAACGGCTACCACATCCAAGGAAGGCAGCAGGCGCGC…
JX296639.1	Eukaryota	Archaeplastida	Chlorophyta	Chlorophyceae	Sphaeropleales	Sphaeropleales_X	Desmodesmus	Desmodesmus_communis	AAAGATTAAGCCATGCATGTCTAAGTATAAACTGCTTATACTGTGAAACTGCGAATGGCTCATTAAATCAGTTATAGTTTATTTGGTGGTACCTTCTTACTCGGAATAACCGTAAGAAATTTAGAGCTAATACGTGCGTAAATCCCGACTTCTGGAAGGGACGTATATATTAGATAAAAGGCCGACCGGCTCTGCCCGACCCCGCGGTGAATCATGATAATCTTCACGAAGCGCATGGCCTTGTGCCGGCGCTGTTCCATTCAAATTTCTGCCCTATCAACTTTCGATGGTAGGATAGAGGCCTACCATGGTGGTAACGGGTGACGGAGGATTAGGGTTCGATTCCGGAGAGGGAGCCTGAGAAACGGCTACCACATCCCAAGGAAGGCAGCAGGCGCG…
FN667830.1	Eukaryota	Alveolata	Ciliophora	Oligohymenophorea	Peniculia	Peniculida	Peniculida_X	Peniculida_X_sp.	TAAATTACCCAATCCCGATTCGGGGAGGTAGTGACAAGAAATAACAACTCGAGTGGTTCGTCCACTACGGGATTGCAATGAGAACAATTTAAAAAATTTAACGAGGAACAATTGGAGGGCAAGTCTGGTGCCAGCAGCCGCGGTAATTCCAGCTCCAATAGCGTATACTTAAGTTGTTGCAGTTAAAAAGCTCGTAGTTGAAATTCGATTTGGTCAATCGTACGGCTCCTTGTCTGCGATATGGTCAAATCTCCGTCTATAAACCTATATCGGCCTTCACTGGTTCGGATAGGAGAGTAGACAATTTACCTTGAAAAAATTAGAGTGTTTCAGGCAGGTTTTCGCCGGAATACATTAGCATGGAATAATGGAATAGGACTTTGGTCTATTGTTGGTTTC…
FN667829.1	Eukaryota	Alveolata	Ciliophora	Oligohymenophorea	Peniculia	Peniculida	Peniculida_X	Peniculida_X_sp.	TAAATTACCCAATCCCGATTCGGGGAGGTAGTGACAAGAAATAACAACTCGAGTGGTTCGTCCACTACGGGATTGCAATGAGAACAATTTAAAAAATTTAACGAGGAACAATTGGAGGGCAAGTCTGGTGCCAGCAGCCGCGGTAATTCCAGCTCCAATAGCGTATACTTAAGTTGTTGCAGTTAAAAAGCTCGTAGTTGAAATTCGATTTGGTCAATCGTACGGCTCCTTGTCTGCGATATGGTCAAATCTCCGTCTATAAACCTATATCGGCCTTCACTGGTTCGGATAGGAGAGTAGACAATTTACCTTGAAAAAATTAGAGTGTTTCAGGCAGGTTTTCGCCGGAATACATTAGCATGGAATAATGGAATAGGACTTTGGTCTATTGTTGGTTTC…
FN667828.1	Eukaryota	Alveolata	Ciliophora	Oligohymenophorea	Peniculia	Peniculida	Peniculida_X	Peniculida_X_sp.	TAAATTACCCAATCCCGATTCGGGGAGGTAGTGACAAGAAATAACAACTCGAGTGGTTCGTCCACTACGGGATTGCAATGAGAACAATTTAAAAAATTTAACGAGGAACAATTGGAGGGCAAGTCTGGTGCCAGCAGCCGCGGTAATTCCAGCTCCAATAGCGTATACTTAAGTTGTTGCAGTTAAAAAGCTCGTAGTTGAAATTCGATTTGGTCAATCGTACGGCTCCTTGTCTGCGATATGGTCAAATCTCCGTCTATAAACCTATATCGGCCTTCACTGGTTCGGATAGGAGAGTAGACAATTTACCTTGAAAAAATTAGAGTGTTTCAGGCAGGTTTTCGCCGGAATACATTAGCATGGAATAATGGAATAGGACTTTGGTCTATTGTTGGTTTC…
FN667827.1	Eukaryota	Alveolata	Ciliophora	Oligohymenophorea	Peniculia	Peniculida	Peniculida_X	Peniculida_X_sp.	TAAATTACCCAATCCCGATTCGGGGAGGTAGTGACAAGAAATAACAACTCGAGTGGTTCGTCCACTACGGGATTGCAATGAGAACAATTTAAAAAATTTAACGAGGAACAATTGGAGGGCAAGTCTGGTGCCAGCAGCCGCGGTAATTCCAGCTCCAATAGCGTATACTTAAGTTGTTGCAGTTAAAAAGCTCGTAGTTGAAATTCGATTTGGTCAATCGTACGGCTCCTTGTCTGCGATATGGTCAAATCTCCGTCTATAAACCTATATCGGCCTTCACTGGTTCGGATAGGAGAGTAGACAATTTACCTTGAAAAAATTAGAGTGTTTCAGGCAGGTTTTCGCCGGAATACATTAGCATGGAATAATGGAATAGGACTTTGGTCTATTGTTGGTTTC…
FN667826.1	Eukaryota	Alveolata	Ciliophora	Oligohymenophorea	Peniculia	Peniculida	Peniculida_X	Peniculida_X_sp.	TAAATTACCCAATCCCGATTCGGGGAGGTAGTGACAAGAAATAACAACTCGAGTGGTTCGTCCACTACGGGATTGCAATGAGAACAATTTAAAAAATTTAACGAGGAACAATTGGAGGGCAAGTCTGGTGCCAGCAGCCGCGGTAATTCCAGCTCCAATAGCGTATACTTAAGTTGTTGCAGTTAAAAAGCTCGTAGTTGAAATTCGATTTGGTCAATCGTACGGCTCCTTGTCTGCGATATGGTCAAATCTCCGTCTATAAACCTATATCGGCCTTCACTGGTTCGGATAGGAGAGTAGACAATTTACCTTGAAAAAATTAGAGTGTTTCAGGCAGGTTTTCGCCGGAATACATTAGCATGGAATAATGGAATAGGACTTTGGTCTATTGTTGGTTTC…
FN667825.1	Eukaryota	Alveolata	Ciliophora	Oligohymenophorea	Peniculia	Peniculida	Peniculida_X	Peniculida_X_sp.	TAAATTACCCAATCCCGATTCGGGGAGGTAGTGACAAGAAATAACAACTCGAGTGGTTCGTCCACTACGGGATTGCAATGAGAACAATTTAAAAAATTTAACGAGGAACAATTGGAGGGCAAGTCTGGTGCCAGCAGCCGCGGTAATTCCAGCTCCAATAGCGTATACTTAAGTTGTTGCAGTTAAAAAGCTCGTAGTTGAAATTCGATTTGGTCAATCGTACGGCTCCTTGTCTGCGATATGGTCAAATCTCCGTCTATAAACCTATATCGGCCTTCACTGGTTCGGATAGGAGAGTAGACAATTTACCTTGAAAAAATTAGAGTGTTTCAGGCAGGTTTTCGCCGGAATACATTAGCATGGAATAATGGAATAGGACTTTGGTCTATTGTTGGTTTC…
DQ979962.1	Eukaryota	Excavata	Discoba	Heterolobosea	Tetramitia_III	Tulamoebidae	Pleurostomum	Pleurostomum_flabellatum	AACCTGGTTGATCCTGCCAGTATTATATGCTCGTCTCAAGGACTAAGCCATGCAAATCTAAGATCAGGCTTACTTTCATTATTGAAAGAATAGCCAATCTGTGGACTGCTCATTAAAATTGTTGTAATCCTAGCCGCCGGAGATCATAATAAAAGGATAACACTGTTAAATGCAGCGATAATACTTGAGGCTATATTTAAAATGTCTGGCAATCATCTATCTATTAGTAATTTTTATTAGTAATGGTTAACATTTGAATTGGAGATGATTGTAAGGTATAGATATCCTTCTTGGGATACTATATAAGCCAACCGTTGGATTGTCGAATTATTTAAAATAAAAATAATTTCCGGTGGTCCGGTAGAGGAGCTTCAAATCTATCAGCTCAAGTTGCCTGTG…
AB734116.1	Eukaryota	Archaeplastida	Chlorophyta	Chlorophyceae	Chlamydomonadales	Chlamydomonadales_X	Chloromonas	Chloromonas_tughillensis	AGTCATATGCTTGTCTCAAAGATTAAGCCATGCATGTCTAAGTATAAACTGCTTTATACTGCGAAACTGCGAATGGCTCATTAAATCAGTTAAAGTTCATTTGATGGTACTTACTACTCGGATAACCGTAGTAATTCTAGAGCTAATACGTGCGTAAATCCCGACTTCAGGAAGGGACGTGTTTATTAGATAAAAGGCCAGCCGAGCTTGCTCGACTTGAGGTGAATCATGATAACTCCACGAATCGCATGGCCTTGTGCCGGCGATGTTTCATTCAAATTTCTGCCCTATCAACTTTCGATGGTAGGATAGAGGCCTACCATGGTGGTAACGGGTGACGGAGGATTAGGGTTCGATTCCGGAGAGGGAGCCTGAGAAATGGCTACCACATCCAAGGAA…
AB906349.1	Eukaryota	Archaeplastida	Chlorophyta	Chlorophyceae	Chlamydomonadales	Chlamydomonadales_X	Chloromonas	Chloromonas_tughillensis	AGTCATATGCTTGTCTCAAAGATTAAGCCATGCATGTCTAAGTATAAACTGCTTTATACTGCGAAACTGCGAATGGCTCATTAAATCAGTTAAAGTTCATTTGATGGTACTTACTACTCGGATAACCGTAGTAATTCTAGAGCTAATACGTGCGTAAATCCCGACTTCAGGAAGGGACGTGTTTATTAGATAAAAGGCCAGCCGAGCTTGCTCGACTTGAGGTGAATCATGATAACTCCACGAATCGCATGGCCTTGTGCCGGCGATGTTTCATTCAAATTTCTGCCCTATCAACTTTCGATGGTAGGATAGAGGCCTACCATGGTGGTAACGGGTGACGGAGGATTAGGGTTCGATTCCGGAGAGGGAGCCTGAGAAATGGCTACCACATCCAAGGAA…
AB906348.1	Eukaryota	Archaeplastida	Chlorophyta	Chlorophyceae	Chlamydomonadales	Chlamydomonadales_X	Chloromonas	Chloromonas_tughillensis	AGTCATATGCTTGTCTCAAAGATTAAGCCATGCATGTCTAAGTATAAACTGCTTTATACTGCGAAACTGCGAATGGCTCATTAAATCAGTTAAAGTTCATTTGATGGTACTTACTACTCGGATAACCGTAGTAATTCTAGAGCTAATACGTGCGTAAATCCCGACTTCAGGAAGGGACGTGTTTATTAGATAAAAGGCCAGCCGAGCTTGCTCGACTTGAGGTGAATCATGATAACTCCACGAATCGCATGGCCTTGTGCCGGCGATGTTTCATTCAAATTTCTGCCCTATCAACTTTCGATGGTAGGATAGAGGCCTACCATGGTGGTAACGGGTGACGGAGGATTAGGGTTCGATTCCGGAGAGGGAGCCTGAGAAATGGCTACCACATCCAAGGAA…
AB734113.1	Eukaryota	Archaeplastida	Chlorophyta	Chlorophyceae	Chlamydomonadales	Chlamydomonadales_X	Chloromonas	Chloromonas_chenangoensis	AGTCATATGCTTGTCTCAAAGATTAAGCCATGCATGTCTAAGTATAAACTGCTTTATACTGTAAAACTGCGAATGGCTCATTAAATCAGTTATAGTTTATTTGATGGTACTTACTACTCGGATAACCGTAGTAATTCTAGAGCTAATACGTGCGTAAATCCCGACTTCTGGAAGGGACGTATTTATTAGATAAAAGGCCAGCCGGGCTTGCCCGACTTTAGGTGAATCATGATAACTCTACGAATCGCATGGCCTTGTGCCGGCGATGTTTCATTCAAATTTCTGCCCTATCAACTTTCGATGGTAGGATAGAGGCCTACCATGGTGGTAACGGGTGACGGAGGATTAGGGTTCGATTCCGGAGAGGGAGCCTGAGAAATGGCTACCACATCCAAGGAA…
AB906341.1	Eukaryota	Archaeplastida	Chlorophyta	Chlorophyceae	Chlamydomonadales	Chlamydomonadales_X	Chloromonas	Chloromonas_chenangoensis	AGTCATATGCTTGTCTCAAAGATTAAGCCATGCATGTCTAAGTATAAACTGCTTTATACTGTAAAACTGCGAATGGCTCATTAAATCAGTTATAGTTTATTTGATGGTACTTACTACTCGGATAACCGTAGTAATTCTAGAGCTAATACGTGCGTAAATCCCGACTTCTGGAAGGGACGTATTTATTAGATAAAAGGCCAGCCGGGCTTGCCCGACTTTAGGTGAATCATGATAACTCTACGAATCGCATGGCCTTGTGCCGGCGATGTTTCATTCAAATTTCTGCCCTATCAACTTTCGATGGTAGGATAGAGGCCTACCATGGTGGTAACGGGTGACGGAGGATTAGGGTTCGATTCCGGAGAGGGAGCCTGAGAAATGGCTACCACATCCAAGGAA…
FJ176840.1	Eukaryota	Opisthokonta	Fungi	Ascomycota	Pezizomycotina	Leotiomycetes	Thelebolus	Thelebolus_globosus	ATAACCGTGGTAATTCTAGAGCTAATACATGCTAAAAACCTCGACTTCGGAAGGGGTGTATTTATTAGATAAAAAACCAATGCCCTTCGGGGCTCCTTGGTGATTCATGATAACTTAACGAATCGCATGGCCTTGTGCCGGCGATGGTTCATTCAAATTTCTGCCCTATCAACTTTCGATGGTAGGATAGTGGCCTACCATGGTTTCAACGGGTAACGGGGAATTAGGGTTCTATTCCGGAGAGGGAGCCTGAGAAACGGCTACCACATCCAAGGAAGGCAGCAGGCGCGCAAATTACCCAATCCCGACACGGGGAGGTAGTGACAATAAATACTGATACAGGGCTCTTTTGGGTCTTGTAATTGGAATGAGTACAATTTAAATCCCTTAACGAGGAAC…
DQ067574.1	Eukaryota	Opisthokonta	Fungi	Ascomycota	Pezizomycotina	Leotiomycetes	Thelebolus	Thelebolus_stercoreus	TATGCTTGTCTCAAAGATTAAGCCATGCATGTCTAAGTATAAGCAATCTATACAGTGAAACTGCGAATGGCTCATYMAATYAGTTATCGTTTATTTGATAGTACCTTACTACTTGGATAACCGTGGTAATTCTAGAGCTAATACATGCTAAAAACCTCGACTTCGGAAGGGGTGTATTTATTAGATAAAAAACCAATGCCCTTCGGGGCTCCTTGGTGATTCATGATAACTTAACGAATCGCATGGCCTTGTGCCGGCGATGGTTCATTCAAATTTCTGCCCTATCAACTTTCGATGGTAGGATAGTGGCCTACCATGGTTTCAACGGGTAACGGGGAATTAGGGTTCTATTCCGGAGAGGGAGCCTGAGAAACGGCTACCACATCCAAGGAAGGCAGC…
KT355034.1	Eukaryota	Archaeplastida	Chlorophyta	Chlorophyceae	Chlamydomonadales	Chlamydomonadales_X	Dunaliella	Dunaliella_parva	GTAGTCATATGCTTGTCTCAAAGATTAAGCCATGCATGTCTAAGTATAAACTGCTTATACTGTGAAACTGCGAATGGCTCATTAAATCAGTTATAGTTTATTTGATGGTACCTTTACTCGGATAACCGTAGTAATTCTAGAGCTAATACGTGCGTAAATCCCGACTTCTGGAAGGGACGTATTTATTAGATAAAAGGCCAGCCGGGCTTGCCCGACTCTTGGCGAATCATGATAACTTCACGAATCGCACGGCTTCGTGCCGGCGATGTTTCATTCAAATTTCTGCCCTATCAACTTTCGATGGTAGGATAGAGGCCTACCATGGTGGTAACGGGTGACGGAGGATTAGGGTTCGATTCCGGAGAGGGAGCCTGAGAAACGGCTACCACATCCAAGGAA…
FJ042898.1	Eukaryota	Archaeplastida	Chlorophyta	Chlorophyceae	Chlamydomonadales	Chlamydomonadales_X	Dunaliella	Dunaliella_sp.	AAATCAGTTATAGTTTATTTGATGGTACCTTTACTCGGATAACCGTAGTAATTCTAGAGCTAATACGTGCGTAAATCCCGACTTCTGGAAGGGACGTATTTATTAGATAAAAGGCCAGCCGGGCTTGCCCGACTCTTGGCGAATCATGATAACTTCACGAATCGCACGGCTTCGTGCCGGCGATGTTTCATTCAAATTTCTGCCCTATCAACTTTCGATGGTAGGATAGAGGCCTACCATGGTGGTAACGGGTGACGGAGGATTAGGGTTCGATTCCGGAGAGGGAGCCTGAGAAACGGCTACCACATCCAAGGAAGGCAGCAGGCGCGCAAATTACCCAATCCCAACACGGGGAGGTAGTGACAATAAATAACAATACCGGGCATTTTTGTCTGGTAA…
DQ009763.1	Eukaryota	Archaeplastida	Chlorophyta	Chlorophyceae	Chlamydomonadales	Chlamydomonadales_X	Dunaliella	Dunaliella_sp.	CCATGCATGTCTAAGTATAAACTGCTTATACTGTGAAACTGCGAATGGCTCATTAAATCAGTTATAGTTTATTTGATGGTACCTTTACTCGGATAACCGTAGTAATTCTAGAGCTAATACGTGCGTAAATCCCGACTTCTGGAAGGGACGTATTTATTAGATAAAAGGCCAGCCGGGCTTGCCCGACTCTTGGCGAATCATGATAACTTCACGAATCGCACGGCTTTATGCCGGCGATGTTTCATTCAAATTTCTGCCCTATCAACTTTCGATGGTAGGATAGAGGCCTACCATGGTGGTAACGGGTGACGGAGGATTAGGGTTCGATTCCGGAGAGGGAGCCTGAGAAACGGCTACCACATCCAAGGAAGGCAGCAGGCGCGCAAATTACCCAATCCC…
AJ628982.1	Eukaryota	Archaeplastida	Chlorophyta	Chlorophyceae	Chlamydomonadales	Chlamydomonadales_X	Chlamydomonas	Chlamydomonas_pitschmannii	GTCATATGCTTGTCTCAAAGATTAAGCCATGCATGTCTAAGTATAGTACCTTATACTGCGAAACTGCGAATGGCTCATTAAATCAGTTATAATTCATTTGATGGTACCTTACTACTTGGATAACCGTAGTAATTCTAGAGCTAATACATGCGCAAATCCCGACTTCTGGAAGGGACGTATTTATTAGATAAAAGGCCAGCCGGACTTCGGTCCGTCCTGTGTTGAATCATGATAACTTCACGAATCGCATGGCCTTGTGCCGGCGATGTTTCATTCAAATTTCTGCCCTATCAACTTTCGACGGTAGGATAGAGGCCTACCGTGGTTTTTACGGGTGACGGAGGATCAGGGTTCGATTCCGGAGAGGGAGCCTGAGAAACGGCTACCACATCCAAGGAA…
AJ628981.1	Eukaryota	Archaeplastida	Chlorophyta	Chlorophyceae	Chlamydomonadales	Chlamydomonadales_X	Chlamydomonas	Chlamydomonas_pitschmannii	GTCATATGCTTGTCTCAAAGATTAAGCCATGCATGTCTAAGTATAGTACCTTATACTGCGAAACTGCGAATGGCTCATTAAATCAGTTATAATTCATTTGATGGTACCTTACTACTTGGATAACCGTAGTAATTCTAGAGCTAATACATGCGCAAATCCCGACTTCTGGAAGGGACGTATTTATTAGATAAAAGGCCAGCCGGACTTCGGTCCGTCCTGTGTTGAATCATGATAACTTCACGAATCGCATGGCCTTGTGCCGGCGATGTTTCATTCAAATTTCTGCCCTATCAACTTTCGACGGTAGGATAGAGGCCTACCGTGGTTTTTACGGGTGACGGAGGATCAGGGTTCGATTCCGGAGAGGGAGCCTGAGAAACGGCTACCACATCCAAGGAA…
AJ628980.1	Eukaryota	Archaeplastida	Chlorophyta	Chlorophyceae	Chlamydomonadales	Chlamydomonadales_X	Chlamydomonas	Chlamydomonas_pitschmannii	GTCATATGCTTGTCTCAAAGATTAAGCCATGCATGTCTAAGTATAGTACCTTATACTGCGAAACTGCGAATGGCTCATTAAATCAGTTATAATTCATTTGATGGTACCTTACTACTTGGATAACCGTAGTAATTCTAGAGCTAATACATGCGCAAATCCCGACTTCTGGAAGGGACGTATTTATTAGATAAAAGGCCAGCCGGACTTCGGTCCGTCCTGTGTTGAATCATGATAACTTCACGAATCGCATGGCCTTGTGCCGGCGATGTTTCATTCAAATTTCTGCCCTATCAACTTTCGACGGTAGGATAGAGGCCTACCGTGGTTTTTACGGGTGACGGAGGATCAGGGTTCGATTCCGGAGAGGGAGCCTGAGAAACGGCTACCACATCCAAGGAA…
GQ375263.1	Eukaryota	Alveolata	Dinoflagellata	Dinophyceae	Suessiales	Suessiaceae	Polarella	Polarella_glacialis	GGTTGATCCTGCCAGTACTCATATGCTTGTCTCAAAGATTAAGCCATGCTGTCTCAGTATAAGCTTTTACACGGTGAAACTGCGAATGGCTCATTAAAGCAGTTATAGTTTATTTGATGGTCACTGTTACATGGATAACTGTGGTAATTCTAGAGCTAATACATGCACCAAAACCCAACTTCGCAGAAGGGTTGTGTTTATTAGATACAGAACCAACCCAGGCTCCGCCTGGTTTTGTGGTGACTCATAATAACTAGATGAATCGTATGCTTCGGCGACGATGCATCATTCAAGTTTCTGACCTATCAGCTTCCGACGGTAGGGTATTGGCCTACCGTGGCAATGACGGGTAACGGAGAATTAGGGTTTGATTCCGGAGAGGGAGCCTGAGAAACGGCT…
AF099183.1	Eukaryota	Alveolata	Dinoflagellata	Dinophyceae	Suessiales	Suessiaceae	Polarella	Polarella_glacialis	GGTTGATCCTGCCAGTAGTCATATGCTTGTCTCAAAGATTAAGCCATGCATGTCTCAGTATAAGCTTTTACACGGTGAAACTGCGAATGGCTCATTAAAGCAGTTATAGTTTATTTGATGGTCACTGTTACATGGATAACTGTGGTAATTCTAGAGCTAATACATGCACCAAAACCCAACTTCGCAGAAGGGTTGTGTTTATTAGATACAGAACCAACCCAGGCTCCGCCTGGTTTTGTGGTGGCTCATAATAACTAGATGAATCGTATGCTTCGGCGACGATGCATCATTCAAGTTTCTGACCTATCAGCTTCCGACGGTAGGGTATTGGCCTACCGTGGCAATGACGGGTAACGGAGAATTAGGGTTTGATTCCGGAGAGGGAGCCTGAGAAACGGC…
LC716757.1	Eukaryota	Opisthokonta	Metazoa	Arthropoda	Crustacea	Maxillopoda	Metridia	Metridia_asymmetrica	GGTTCGCGGTTTGTGTTTGATCGATGCAATGATCCTTCCGCAGGTTCACCTACGGAAACCTTGTTACGACTTCTCCTTCCTCTAGGTGGGAGGGTTTAACGAACTTCTCGGCTGCAGCGAGCGGCGAACCGCGCACTGCCGCCAATCCGAACGCTTCACCAGCACACCCAATCGGTAGGAGCGACGGGCGGTGTGTACAAAGGGCAGGGACGTAATCAACGCGAGCTGATGACTCGCGCTTACTAGGCATTCCTCGTTGAAGATGAATAATTGCAATCATCTATCCCCATCACGATGCAGTTTCAAAGATTACCCGGACCTGTCGGCCAAGGCTAGGCTCGTTGATTGCATCAGTGTAGCGCGCGTGCGGCCCAGAACATCTAAGGGCATCACAGACCT…
AB742451.1	Eukaryota	Archaeplastida	Chlorophyta	Trebouxiophyceae	Trebouxiophyceae_X	Trebouxiophyceae_XX	Pseudococcomyxa	Pseudococcomyxa_sp.	TAGTCATATGCTTGTCTCAAAGATTAAGCCATGCATGTCTAAGTATAAACTGCTTTATACTGTGAAACTGCGAATGGCTCATTAAATCAGTTATAGTTTATTTGATGGTACCTTACTACTCGGATAACCGTAGTAATTCTAGAGCTAATACGTGCGGAAATCCCGACTTCTGGAAGGGACGTATTTATTAGATAAAAGGCCGACCGGGCTTGCCCGAATCGCGGTGAATCATGATAACTCCACGAATCGCATGGCCTCAGCGCCGGCGATGTTTCATTCAAATTTCTGCCCTATCAACTTTCGACGGTAAGGTATTGGCTTACCGTGGTGGTAACGGGTGACGGAGGATTAGGGTTCGATTCCGGAGAGGGAGCCTGAGAAACGGCTACCACATCCAAG…
AY762603.1	Eukaryota	Archaeplastida	Chlorophyta	Chlorophyceae	Chlamydomonadales	Coccomyxaceae	Coccomyxa	Coccomyxa_pringsheimii	AGTCATATGCTTGTCTCAAAGATTAAGCCATGCATGTCTAAGTATAAACTGCTTTATACTGTGAAACTGCGAATGGCTCATTAAATCAGTTATAGTTTATTTGATGGTACCTTACTACTCGGATAACCGTAGTAATTCTAGAGCTAATACGTGCGGAAATCCCGACTTCTGGAAGGGACGTATTTATTAGATAAAAGGCCGACCGGGCTCTGCCCGAATCGCGGTGAATCATGATAACTCCACGAATCGCATGGCCCCAGTGCCGGCGATGTTTCATTCAAATTTCTGCCCTATCAACTTTCGACGGTAAGGTATTGGCTTACCGTGGTGGTAACGGGTGACGGAGGATTAGGGTTCGATTCCGGAGAGGGAGCCTGAGAAACGGCTACCACATCCAAG…
KF673374.1	Eukaryota	Archaeplastida	Chlorophyta	Chlorophyceae	Chlamydomonadales	Coccomyxaceae	Coccomyxa	Coccomyxa_pringsheimii	GCTTGTCTCAAAGATTAAGCCATGCATGTCTAAGTATAAACTGCTTTATACTGTGAAACTGCGAATGGCTCATTAAATCAGTTATAGTTTATTTGATGGTACCTTACTACTCGGATAACCGTAGTAATTCTAGAGCTAATACGTGCGGAAATCCCGACTTCTGGAAGGGACGTATTTATTAGATAAAAGGCCGACCGGGCTCTGCCCGAATCGCGGTGAATCATGATAACTCCACGAATCGCATGGCCCCAGTGCCGGCGATGTTTCATTCAAATTTCTGCCCTATCAACTTTCGACGGTAAGGTATTGGCTTACCGTGGTGGTAACGGGTGACGGAGGATTAGGGTTCGATTCCGGAGAGGGAGCCTGAGAAACGGCTACCACATCCAAGGAAGGCAG…
EF140623.1	Eukaryota	Stramenopiles	Ochrophyta	Bacillariophyta	Bacillariophyta_X	Raphid-pennate	Fragilariopsis	Fragilariopsis_sublineata	CTGGTTGATCCTGCCAGTAGTCATACGCTCGTCTCAAAGATTAAGCCATGCATGTCTAAGTATAAATATTTTACTTTGAAACTGCGAACGGCTCATTATATCAGTTATAGTTTATTTGATAGTCCCTTACTACTTGGATACCCGTAGTAATTCTAGAGCTAATACATGCGTCAATACCCTTCTGGGGTAGTATTTATTAGATTGAAACCAACCCCTTCGGGGTGATGTGGTGATTCATAATAAGCTTGCGGATCGCATGCCTTTGGCGGCGATGGATCATTCAAGTTTCTGCCCTATCAGCTTTGGATGGTAGGGTATTGGCCTACCATGGCTTTAACGGGTAACGGGAAATTAGGGTTTGATTCCGGAGAGGGAGCCTGAGAGACGGCTACCACATCC…
FJ222604.1	Eukaryota	Excavata	Discoba	Heterolobosea	Tetramitia_VI	Tetramitia_VI_X	Euplaesiobystra	Euplaesiobystra_hypersalinica	AACCTGGTTGATCCTGCCAGTATTATATGCTCAAGTCAAGGGCTAAGCCATGCACGTCTAAGAACGTAGGCTTCAGCCATCAATCTGTGGAAGGCTCATTACACGGGTTAGAAACTCTCTTACCGCGCCATTCTCATTGGGATAACACTGCTAAATGTAGTGATAATACCTAAAGTACGCATGCTGCATCAGGCATGCACCTGATGTCCACTGCAGCGCAGACACCATGCGGCGTGAATGCAGGACATCACCCAGAGAAGCACTGTCTTCTCATAGGAACCGTTGATCATCAGCGGTCGACTAGTAGTCTTACTTCTCTATCAGCTTGGCGGTTAGGTAAGGACAAATCGTGGCAACAACGGATACGGGGAATCAGTGTTCGATTCCGGAGAGGGAGCC…
FJ222603.1	Eukaryota	Excavata	Discoba	Heterolobosea	Tetramitia_III	Tulamoebidae	Tulamoeba	Tulamoeba_peronaphora	AACCTGGTTGATCCTGCCAGTATTATATGCTTGTCTTAAAGATTAAGCCATGCAAATGTAAGAACTGCTAAACAATAATTAACATTCTGTGAACGGCTCATTAAAAGGGTTATAAACCTAGCCACTAGGAACACGTAAAAGGATACCACCGTTAAATGCAGCGATAATACTTGAGCTTACGCTAACAATAATGAGCGGAATGAAGTCGCATTATTATCAGAGTTATTATCCCACGTGGATAGTAACAGGTTGACCACTGGTTAAAGATAATGTGAAATTTGAGTCTAATAATCTTAAATAAGAACATATTTTGTTTCTGGTGGCCTGGTAGAGATGTTTCTTACCTATCAGCTTTAGTTGTTTATGTAAAGGATAAACAAGGCTATGACGGGTACGGGG…
MF579923.1	Eukaryota	Archaeplastida	Chlorophyta	Picocystophyceae	Picocystales	Picocystaceae	Picocystis	Picocystis_salinarum	TCAGCCGCCGCGGTAATTCCAGCTCCAATAGCGTATATTTAAGTTGTTGCAGTTAAAAAGCTCGTAGTTGGATTTCGGACGGGGACGACCGGTCCGCCGAACGGTGTGCACTGGTCGGTCCCGTCTTCCTGCCGAGGACGCGCGTCCTTCCTTCGTTGGAGGGGCCGCGGAGTCGGCGCAGTTACTTTGAAAAAATTAGAGTGTTCAAAGCAAGCTTCACGCTGTGAATACTATAGCATGGAATAACGCGATAGGACTCCGTGCCTATTGTGTGGGTCTTCGGGACCGGAGTAATGATTAATAGGGACAGTTGGGGGCATTCGTATTTCATGTCAGAGGTGAAATTCTTGGATTTATGAAAGACGAACTTCTGCGAAAGC
MF579922.1	Eukaryota	Archaeplastida	Chlorophyta	Picocystophyceae	Picocystales	Picocystaceae	Picocystis	Picocystis_salinarum	CAGCCGCCGCGGTAATTCCAGCTCCAATAGCGTATATTTAAGTTGTTGCAGTTAAAAAGCTCGTAGTTGGATTTCGGACGGGGACGACCGGTCCGCCGAACGGTGTGCACTGGTCGGTCCCGTCTTCCTGCCGAGGACGCGCGTCCTTCCTTCGTTGGAGGGGCCGCGGAGTCGGCGCAGTTACTTTGAAAAAATTAGAGTGTTCAAAGCAAGCTTCACGCTGTGAATACTATAGCATGGAATAACGCGATAGGACTCCGTGCCTATTGTGTGGGTCTTCGGGACCGGAGTAATGATTAATAGGGACAGTTGGGGGCATTCGTATTTCATGTCAGAGGTGAAATTCTTGGATTTATGAAAGACGAACTTCTGCGAAA
MF579921.1	Eukaryota	Archaeplastida	Chlorophyta	Picocystophyceae	Picocystales	Picocystaceae	Picocystis	Picocystis_salinarum	TGTGTCAGCCGCCGCGGTAATTCCAGCTCCAATAGCGTATATTTAAGTTGTTGCAGTTAAAAAGCTCGTAGTTGGATTTCGGACGGGGACGACCGGTCCGCCGAACGGTGTGCACTGGTCGGTCCCGTCTTCCTGCCGAGGACGCGCGTCCTTCCTTCGTTGGAGGGGCCGCGGAGTCGGCGCAGTTACTTTGAAAAAATTAGAGTGTTCAAAGCAAGCTTCACGCTGTGAATACTATAGCATGGAATAACGCGATAGGACTCCGTGCCTATTGTGTGGGTCTTCGGGACCGGAGTAATGATTAATAGGGACAGTTGGGGGCATTCGTATTTCATTGTCAGAGGTGAAATTCTTGGATTTATGAAAGACGAACTTCTGCGAAAGCTTTGCCAAAA
EU935606.1	Eukaryota	Archaeplastida	Chlorophyta	Picocystophyceae	Picocystales	Picocystaceae	Picocystis	Picocystis_salinarum	TCGCAAGGCTGAAACTTAAAGGAATTGACGGAACGGCACCACCAGGCGTGGAGCCTGCGGCTTAATTTGACTCAACACGGGAAAACTTACCAGGTCCAGACATAGTAAGGATTGACAGATTGAGAGCTCTTTCTTGATTTTATGGGTGGTGGTGCATGGCCGTTCTTAGTTGGTGGAGTGATTTGTCTGGTTAATTCCGTTAACGAACGAGACCTCAGCCTGCTAACTAGCCGCGTCGAGTTCGCTCGACGGGCGCTTCTTAGAGGGACTATTGGCGATTAGCCAATGGAAGTTTGAGGCAATAACAGGTCTGTGATGCCCTTAGATGTTCTGGGCCGCACGCGCGCTACACTGATGCAGGCAACGAGCCCATCCTGGGCCGAAAGGTTCGGGTAATCT…
EU935605.1	Eukaryota	Archaeplastida	Chlorophyta	Picocystophyceae	Picocystales	Picocystaceae	Picocystis	Picocystis_salinarum	CGGGATCCGTAGTCATATGCTTGTCTCAAAGATTAAGCCATGCATGTCTAAGTATAAACATTTTATACTGTGAAACTGCGAATGGCTCATTAAATCAGTTATAGTTTATTTGATGGTACCTTGCTACTCGGATACCCGTAGTAATTCTAGAGCTAATACGTGCGTAACTCCCGACTTCTGGAAGGGATGTATTTATTAGATAAAAGACCGACCGGGCTTGCCCGTTTTCCGGTGACTCATGATAACTTCACGAATCGCATGGCCTTGGTGCCGGCGATGTTTCATTCAAATTTCTGCCCTATCAACTTTCGATGGTAAGGTAGTGGCTTACCATGGTGGTAACGGGTGACGGAGGATTAGGGTTCGATTCCGGAGAGGGAGCCTGAGAAACGGCTACCA…
EU935604.1	Eukaryota	Archaeplastida	Chlorophyta	Picocystophyceae	Picocystales	Picocystaceae	Picocystis	Picocystis_salinarum	CGGGATCCGTAGTCATATGCTTGTCTCAAAGATTAAGCCATGCATGTCTAAGTATAAACATTTTATACTGTGAAACTGCGAATGGCTCATTAAATCAGTTATAGTTTATTTGATGGTACCTTGCTACTCGGATACCCGTAGTAATTCTAGAGCTAATACGTGCGTAACTCCCGACTTCTGGAAGGGATGTATTTATTAGATAAAAGACCGACCGGGCTTGCCCGTTTTCCGGTGACTCATGATAACTTCACGAATCGCATGGCCTTGGTGCCGGCGATGTTTCATTCAAATTTCTGCCCTATCAACTTTCGATGGTAAGGTAGTGGCTTACCATGGTGGTAACGGGTGACGGAGGATTAGGGTTCGATTCCGGAGAGGGAGCCTGAGAAACGGCTACCA…
AF125167.3	Eukaryota	Archaeplastida	Chlorophyta	Picocystophyceae	Picocystales	Picocystaceae	Picocystis	Picocystis_salinarum	TAGTCATATGCTTGTCTCAAAGATTAAGCCATGCATGTCTAAGTATAAACATTTTATACTGTGAAACTGCGAATGGCTCATTAAATCAGTTATAGTTTATTTGATGGTACCTTGCTACTCGGATACCCGTAGTAATTCTAGAGCTAATACGTGCGTAACTCCCGACTTCTGGAAGGGATGTATTTATTAGATAAAAGACCGACCGGGCTTGCCCGTTTTCCGGTGACTCATGATAACTTCACGAATCGCATGGCCTTCGTGCCGGCGATGTTTCATTCAAATTTCTGCCCTATCAACTTTCGATGGTAAGGTAGTGGCTTACCATGGTGGTAACGGGTGACGGAGGATTAGGGTTCGATTCCGGAGAGGGAGCCTGAGAAACGGCTACCACATCCAAGG…
AF153314.1	Eukaryota	Archaeplastida	Chlorophyta	Picocystophyceae	Picocystales	Picocystaceae	Picocystis	Picocystis_salinarum	TAGTCATATGCTTGTCTCAAAGATTAAGCCATGCATGTCTAAGTATAAACATTTTATACTGTGAAACTGCGAATGGCTCATTAAATCAGTTATAGTTTATTTGATGGTACCTTGCTACTCGGATACCCGTAGTAATTCTAGAGCTAATACGTGCGTAACTCCCGACTTCTGGAAGGGATGTATTTATTAGATAAAAGACCGACCGGGCTTGCCCGTTTTCCGGTGACTCATGATAACTTCACGAATCGCATGGCCTTCGTGCCGGCGATGTTTCATTCAAATTTCTGCCCTATCAACTTTCGATGGTAAGGTAGTGGCTTACCATGGTGGTAACGGGTGACGGAGGATTAGGGTTCGATTCCGGAGAGGGAGCCTGAGAAACGGCTACCACATCCAAGG…
AF153313.1	Eukaryota	Archaeplastida	Chlorophyta	Picocystophyceae	Picocystales	Picocystaceae	Picocystis	Picocystis_salinarum	TAGTCATATGCTTGTCTCAAAGATTAAGCCATGCATGTCTAAGTATAAACATTTTATACTGTGAAACTGCGAATGGCTCATTAAATCAGTTATAGTTTATTTGATGGTACCTTACTACTCGGATACCCGTAGTAATTCTAGAGCTAATACGTGCGTAACTCCCGACTTCTGGAAGGGATGTATTTATTAGATAAAAGACCGACCGGGCTTGCCCGTTTTCCGGTGACTCATGATAACTTCACGAATCGCATGGCCTTGGTGCCGGCGATGTTTCATTCAAATTTCTGCCCTATCAACTTTCGATGGTAAGGTAGTGGCTTACCATGGTGGTAACGGGTGACGGAGGATTAGGGTTCGATTCCGGAGAGGGAGCCTGAGAAACGGCTACCACATCCAAGG…
DQ267705.1	Eukaryota	Archaeplastida	Chlorophyta	Picocystophyceae	Picocystales	Picocystaceae	Picocystis	Picocystis_salinarum	TTTGGTTGATCCCTGCCAGTAGTCATATGCTTGTCTCAAAGATTAAGCCATGCATGTCTAAGTATAAACATTTTATACTGTGAAACTGCGAATGGCTCATTAAATCAGTTATAGTTTATTTGATGGTACTTTGCTACTCGGATACCCGTAGTAATTCTAGAGCTAATACGTGCGTAACTCCCGACTTCTGGAAGGGATGTATTTATTAGATAAAAGACCGACCGGGCTTGCCCGTTTTCCGGTGACTCATGATAACTTCACGAATCGCATGGCCTTGTGCCGGCGATGTTTCATTCAAATTTCTGCCCTATCAACTTTCGATGGTAAGGTAGTGGCTTACCATGGTGGTAACGGGTGACGGAGGATTAGGGTTCGATTCCGGAGAGGGAGCCTGAGAAA…
KT072967.1	Eukaryota	Stramenopiles	Ochrophyta	Bacillariophyta	Bacillariophyta_X	Raphid-pennate	Nitzschia	Nitzschia_inconspicua	GATAGCCATGCATGTCTAGTATAAATCTTTTACTTTGAAACTGCGAACGGCTCATTATATCAGTTATAGTTTATTTGATAGTCCCTTTCTACTCGGATAACTGTAGAAATTCTAGAGCTAATACGTGCGTCAAGACCCTTCTGGGGTCGTATTTATTAGATTGAAACCAACCCCTTCGGGGTGATGTGGTGATTCATAATAAGTTTGCGGATCGCATGCCTCTGGCGGCGACGGATCATTCAAGTTTCTGCCCTATCAGCTTTGGATGATAAGGTATTGGCTTATCATGGCTTTAACGGGTAACGGGAAATTAGGGTTTGATTCCGGAGAGGGAGCCTGAGAGACGGCTACCACATCCAAGGAAGGCAGCAGGCGCGTAAATTACCCAATCCTGACACA…
KY476313.1	Eukaryota	Alveolata	Ciliophora	Oligohymenophorea	Scuticociliatia_2	Scuticociliatia_2_X			GGTTGATCCTGCCAGTAGTCATATGCTTGTCTCAAAGATTAAGCCATGCATGTCTAAGTATAAATAGAATACAGTGAAACTGCGAATGGCTCATTAAAACAGTTATAGTTTATTTGATGATTGAAGTCTACATGGATAACCGTGGTAATTCTAGAGCTAATACATGCATTCAGGCCCGACTCACGAAGGGCTGTATTTATTAGATATGAAGCCAATATTCCGCAAGGTCTATTGTGGTGAATCATAGTAACTGATCGGATCCCCAACTGGGGATAGATCATTCAAGTTTCTGCCCTATCAGCTTTCGATGGTAGTGTATTGGACTACCATGGCAGTAACGGGTAACGGAGAATTAGGGTTCGATTCCGGAGAGGGAGCCTGAGAAACGGCTACCACATC…
KX578216.1	Eukaryota	Alveolata	Ciliophora	Oligohymenophorea	Scuticociliatia_2	Scuticociliatia_2_X	Cyclidium_3	Cyclidium_varibonneti	TGCCAAAGGATGTTTTCATTAATCAAGAACGAAAGTTAGGGGATCAAAGACGATCAGATACCGTCCTAGTCTTAACTATAAACTATACCGACTCGGTTTCGGTGGGGTGTATATAACTCTATCGGCGCCGTATGAGAAATCAAAGTCTTTGGGTTCTGGGGGGAGTATGGTCGCAAGGCTGAAACTTAAAGGAATTGACGGAAGGGCACCACCAGGTGTGGAGCCTGCGGCTTAATTTGACTCAACACGGGGAAACTTACCAGGTCAAAACATGGGTGGGATTGACAGATTGAGAGCTCTTTCTTGATTCTGTGGGTGGTGGTGCATGGCAGTTCTTAGTTGGTGGAGTGATTTGTCTGCTTAATTGCGTTAACGAACGAGACCTTAACCTGCTTAATA…
KP702190.1	Eukaryota	Alveolata	Ciliophora	Oligohymenophorea	Scuticociliatia_2	Scuticociliatia_2_X	Scuticociliatia_2_XX	Scuticociliatia_2_XX_sp.	TATAGTTTATTTGATGATTGAAGTCTACATGGATAAACGGGGTAATTCTAGAGCTAATACATGCATTCAGGCCTGACTCACGAAGGGCTGTATTTATTAGATATGAAGCCAATATTCCGCAAGGTCTATTGTGGTGAATCATAGTAACTGATCGGATCCCCAACTGGGGATAGATCATTCAAGTTTCTGCCCTATCAGCTTTCGATGGTAGTGTATTGGACTACCATGGCAGTAACGGGTAACGGAGAATTAGGGTTCGGTTCCGGAGAGGGAGCCTGAGAAACGGCTACCACATCTAAGGAAGGCAGCAGGCGCGTAAATTACCCAATGCAGATTCTGCGAGGTAGTGACAATACATAACAACCTGGGGTCTAACGACTTACGGGATTGCAATGAGAA…
KC991038.1	Eukaryota	Opisthokonta	Fungi	Basidiomycota	Agaricomycotina	Agaricomycetes	Mrakia	Mrakia_frigida	ACAGCATGTCTAGTATAAACAATTTTTACTGTGAAACTGCGAATGGCTCATTAAATCAGTTATAGTTTATTTGATGGTACCTTGCTACATGGATAACTGTGGTAATTCTAGAGCTAATACATGCTTAAAAGCCCCAACTTCTGGAAGGGGTGTATTTATTAGATAAAAAACCAACGTGGGAAACCACTCCTTTGGTGATTCATAATAACTTCTCGAATCGCATGGCCTTGTGCCGGCGATGCTTCATTCAAATATCTGCCCTATCAACTTTCGATGGTAGGATAGAGGCCTACCATGGTTTCAACGGGTAACGGGGAATAAGGGTTCGATTCCGGAGAGGGAGCCTGAGAAACGGCTACCACATCCAAGGAAGGCAGCAGGCGCGCAAATTACCCAATC…
AB032665.1	Eukaryota	Opisthokonta	Fungi	Basidiomycota	Agaricomycotina	Agaricomycetes	Mrakia	Mrakia_frigida	AGTCATATGCTTGTCTCAAAGATTAAGCCATGCATGTCTAAGTATAAACAAATTTTTACTGTGAAACTGCGAATGGCTCATTAAATCAGTTATAGTTTATTTGATGGTACCTTGCTACATGGATAACTGTGGTAATTCTAGAGCTAATACATGCTTAAAAGCCCCAACTTCTGGAAGGGGTGTATTTATTAGATAAAAAACCAACGTGGGAAACCACTCCTTTGGTGATTCATAATAACTTCTCGAATCGCATGGCCTTGTGCCGGCGATGCTTCATTCAAATATCTGCCCTATCAACTTTCGATGGTAGGATAGAGGCCTACCATGGTTTCAACGGGTAACGGGGAATAAGGGTTCGATTCCGGAGAGGGAGCCTGAGAAACGGCTACCACATCCAAG…
DQ831017.1	Eukaryota	Opisthokonta	Fungi	Basidiomycota	Agaricomycotina	Agaricomycetes	Mrakia	Mrakia_frigida	TTGAATTCGTAGTCATATGCTTGTCTCAAAGATTAAGCCATGCATGTCTAAGTATAAACAAATTTTTACTGTGAAACTGCGAATGGCTCATTAAATCAGTTATAGTTTATTTGATGGTACCTTGCTACATGGATAACTGTGGTAATTCTAGAGCTAATACATGCTTAAAAGCCCCAACTTCTGGAAGGGGTGTATTTATTAGATAAAAAACCAACGTGGGAAACCACTCCTTTGGTGATTCATAATAACTTCTCGAATCGCATGGCCTTGTGCCGGCGATGCTTCATTCAAATATCTGCCCTATCAACTTTCGATGGTAGGATAGAGGCCTACCATGGTTTCAACGGGTAACGGGGAATAAGGGTTCGATTCCGGAGAGGGAGCCTGAGAAACGGCTAC…
AJ223490.1	Eukaryota	Opisthokonta	Fungi	Basidiomycota	Agaricomycotina	Agaricomycetes	Mrakia	Mrakia_psychrophilia	TACCTGGTTGATCCTGCCAGTAGTCATATGCTTGTCTCAAAGATTAAGCCATGCATGTCTAAGTATAAACAAATTTTTACTGTGAAACTGCGAATGGCTCATTAAATCAGTTATAGTTTATTTGATGGTACCTTGCTACATGGATAACTGTGGTAATTCTAGAGCTAATACATGCTTAAAAGCCCCAACTTCTGGAAGGGGTGTATTTATTAGATAAAAAACCAACGTGGGAAACCACTCCTTTGGTGATTCATAATAACTTCTCGAATCGCATGGCCTTGTGCCGGCGATGCTTCATTCAAATATCTGCCCTATCAACTTTCGATGGTGGGATAGAGGCCTACCATGGTTTCAACGGGTAACGGGGAATAAGGGTTCGATTCCGGAGAGGGAGCCTGA…
hydro_S1 PRJNA802868	Eukaryota	Alveolata	Dinoflagellata	Dinophyceae	Dinophyceae_X	Dinophyceae_XX	Dinophyceae_XXX	Dinophyceae_XXX_sp.	AGCTCCAATAGCGTATATTAAAGTTGTTGCAGTTAAAAAGCTCGTAGTCTGATTTCTGTTGAGGACGTCCGGTCCGCCCCCTGGGTGAGTACTCGGTTCAGCCTCGACATCTTTCTGGGGAACGGCAGTGTCCTTCACGGGATGCTGTGGTGCCCAGAACTTTTACTTTGAGGAAATTAGAGTGTTCAAAGCAGGTCTCGCCTTGAATACGTTAGCATGGAATAATAAGATAGGACTTTGGTTCAATTTTGTTGGTTTCTTGAGCTGAAGTAATGATTAATAGGGATAGTTGGGGGCATTCGTATTTAACTGTCAGAGGTGAAATTCTTGGATTTGTTAAAGACGAACTACTGCGAAAGCATTTGCCAAGGATGTTTTCA
hydro_S2 PRJNA802868	Eukaryota	Rhizaria	Radiolaria	RAD-B	RAD-B_X	RAD-B_X_Group-Ia	RAD-B_X_Group-Ia_X	RAD-B_X_Group-Ia_X_sp.	AGCTCCAATAGCGTATACTAATGTTGTTGCAGTTAAAAAGCTCGTAGTTGGATTTCTGCTAGGATCAGCCGGCCGGCGTTTAGGCGTTGTAGCTAGGTTTGATCTTGGCATCTTGTCACAATTCTCACTGGCATTAATTTGTTGGTGTAGAGGACTGACTCGTTTACTTTGAGAAAATTAGAGTGTTCAAGACAGGCTATTGCCTTTGAATATATTAGCATGGAATAATGATATAGGACTTTTGGTCTTATTTTGTTGGTTGTTCGAGGACCGAAGTAATGATTGATAGGGACAGCTGGGGGCATCTGTATTCTGAAGCGAGAGGTGAAATTCTTGGACCTTCGGAAGACAAACAACTGCGAAAGCATTTGCCTAGAATGTTCTCT
hydro_S3 PRJNA802869	Eukaryota	Alveolata	Dinoflagellata	Dinophyceae	NA	NA	NA	NA	AGCTCCAATAGCGTATATTAAAGTTGTTGCGGTTAAAAAGCTCGTAGTTGGATTTCTGCCGAGGACTCGCGGTCCGCCCTCTGGGTGTGCATCTGTAGGGGCCTGGGCATCTTCTTGGGGAACGTAGCTGCACTTGACTGTGTGGTGCGGTATCCAGGACTTTTACTTTGAGGAAATTAGAGTGTTTCAAGCAGGCGCACGCCTTGAATACATTAGCATGGAATAATAAGATAGGACCTCGGTTCTATTTTGTTGGTTTCTAGAGCTGAGGTAATGATTAATAGGGATAGTTGGGGGCATTCGTATTTAACTGTCAGAGGTGAAATTCTTGGATTTGTTAAAGACGGACTACTGCGAAAGCATTTGCCAAGGATGTTTTCA
hydro_S4 PRJNA802870	Eukaryota	Alveolata	Dinoflagellata	Dinophyceae	Dinophyceae_X	Dinophyceae_XX	Dinophyceae_XXX	Dinophyceae_XXX_sp.	AGCTCCAATAGCGTATATTAAAGTTGTTGCGGTTAAAAAGCTCGTAGTTGGATTTCTGCCGAGGACGACCGGTCCGCCCTCTGGGTGAGCATCTGGATCGGCCTGGGCATCTTCTTGGGGAACGTAGCTGCACTTGACTGTGTGGTGCGGTATCCAGGACTTTTACCTTGAGGAAATTAGAGTGTTTCAAGCAGGCGCACGCCTTGAATACATTAGCATGGAATAATAAGATAGGACCTCGGTTCTATTTTGTTGGTTTCTAGAGCTGAGGTAATGATTAATAGGGATAGTTGGGGGCATTCGTATTTAACTGTCAGAGGTGAAATTCTTGGATTTGTTAAAGACGGACTACTGCGAAAGCATTTGCCAAGGATGTTTTCA
hydro_S5 PRJNA802871	Eukaryota	Hacrobia	Haptophyta	Prymnesiophyceae	Prymnesiales	Prymnesiaceae	Prymnesium	NA	AGCTCCAATAGCGTATATTAAAGTTGTTGCAGTTAAAACGCTCGTAGTCGGATTTCGGGGCGGCTTCGCCGGTCTGCCGATGGGTATGCACTGGCGAGGGCGTCCTTCCTTCCGGAGACTGGCCCTACTCTTAACTGAGCGGGGTCGGGAGTCGGATCGTTTACTTTGAAAAAATCAGAGTGTTTCAAGCAGGCATATCGTTCTTGCATGGATTAGCATGGGATAATGAAATAGGACTTTGGTGCTATTTTGTTGGTTTCGAACACCGAAGTAATGATTAACAGGGACAGTCAGGGGCACTCGTATTCCGCCGAGAGAGGTGAAATTCTCAGACCAGCGGAAGACGAACTACTGCGAAAGCATTTGCCAGGGATGTTTTCA
hydro_S6 PRJNA802872	Eukaryota	Alveolata	Dinoflagellata	Dinophyceae	NA	NA	NA	NA	AGCTCCAATAGCGTATATTAAAGTTGTTGCGGTTAAAAAGCTCGTAGTTGGATTTCTGCCGATGTTGACCGGTCCGCCCGCTGGGTGAGCATCTGGCTCGACCTTGGCATCTTCTTGGAGAACGTGGCTGCACTTGATTGTGTGGTCGCGGTATCCAGGACTTTTACTTTGAGGAAATTAGAGTGTTTCAAGCAGGCATTAGCCTTGAATACATTAGCATGGAATAATAAGATAGGACCTCGGTTCTATTTTGTTGGTTTCTAGAGCTGAGGTAATGATTAATAGGGATAGTTGGGGGCATTCGTATTTAACTGTCAGAGGTGAAATTCTTGGATTTGTTAAAGACGGACTACTGCGAAAGCATTTGCCAAGGATGTTTTCA
hydro_S7 PRJNA802873	Eukaryota	Alveolata	Dinoflagellata	Syndiniales	Dino-Group-I	Dino-Group-I-Clade-1	Dino-Group-I-Clade-1_X	Dino-Group-I-Clade-1_X_sp.	AGCTCCAATAGCGTATATTAAAGTTGTTGCGGTTAAAAAGCTCGTAGTTGGAGTTCTGCCAGGTGCCGCCTGTCCGCCCCAGTGGTGAGTACGTGGCGCGCATTTGGCCCTTTCAAGGGGAGCGTATCTGCACTTTATTGTGTGGTGCGGGATCCTTGACTTTTACTTTGAGGAAATAGGAGTGTTCCAAGCAGGCTCTCGTCGTGCACAGCTCAGCATGGAATAATAGCATTGGACCTCGATTCTAAGCTGTTGGTTGCCAGAAGCGAGGTAATGATGAAGAGGGATAGTTGGGGGCATTCGTATTTAACTGTCAGAGGTGAAATTCTTGGATTTGTTAAAGACGGACTACTGCGAAAGCATCTGCCATGGATGTTTTCA
hydro_S8 PRJNA802874	Eukaryota	Rhizaria	Radiolaria	Acantharea	Acantharea_A	Acantharea_A_X	Acanthoplegma	Acanthoplegma_sp.	AGCTCCAATAGCGTATACTAATGTTGTTGCAGTTAAAAAGCTCGTAGTCGGATTTCAGCTTTGTTCATCATTTCCTACCAGGATTTGCTGCGCAGGGCTTCTTTAACGGAAGTATTCCTGGCATTAATTTGTCGGGTTTTTCAACCGTTTCTTTTACTTTGAGAAAATTAGAGTGTTCAAAGCAGGCATTGCCTGAATATTACTCTTGGAATAATAATAGATGACTCTGGTGCTAGTTTGTTGGTGCACTGGTGCCGGAGTAATGATTAATAGCGACGGTTGGGGTCATTCGTACTGCAAAGCGAGAGGTGAAATTCTTGGACCTTTGTATGACGAACAACTGCGAAAGCATTTGACTAGGACGTTCGCG
hydro_S9 PRJNA802875	Eukaryota	Alveolata	Dinoflagellata	Dinophyceae	Prorocentrales	Prorocentraceae	Prorocentrum	Prorocentrum_sp.	AGCTCCAATAGCGTATATTAAAGTTGTTGCGGTTAAAAAGCTCGTAGTTGGATTTCTGCCGAGGACGACCGGTCCGCCCTCTGGGCGTGCATCTGGATCGGCCTGGGCATCCTCTTGGGGAACGTAGCTGCACTTGACTGTGTGGTGCGGTATCCAGGACTTTTACTTTGAGGAAATTAGAGTGTTTCAAGCAGGCAATTGCCTTGAATACATTAGCATGGAATAATAAGATAGGACCTCGGTTCTATTTTGTTGGTTTCTAGAGCTGAGGTAATGATTAATAGGGATAGTTGGGGGCATTCGTATTTAACTGTCAGAGGTGAAATTCTTGGATTTGTTAAAGACGGACTACTGCGAAAGCATTTGCCAAGGATGTTTTCA
hydro_S10 PRJNA802876	Eukaryota	Hacrobia	Haptophyta	Prymnesiophyceae	Prymnesiales	Chrysochromulinaceae	Chrysochromulina	Chrysochromulina_sp.	AGCTCCAATAGCGTATATTAAAGTTGTTGCAGTTAGAACGCTCGTAGTCGGATTTCGGGGCGGTCCGACCGGTCTGCCGATGGGTACGCACTGGTCGGAGCGTCCTTTTTGCCGGAGACCGTGCCTACTCTTAACTGAGCGGGGGCGGGAGACGGCACTTTTACTTTGAAAAAATCAGAGTGTTTCAAGCAGGCAGCTCGCTCTTGCATGGATTAGCATGGGATAATGAAATAGGACTTTGGTGCTATTTTGTTGGTTTCGAACACCGAAGTAATGATGAGAAGGGACAGTCAGGGGCACTCGTATTCCGCCGAGAGAGGTGAAATTCTCAGACCAGCGGAAGACGAACCACTGCGAAAGCATTTGCCAGGGATGTTTTCA
hydro_S11 PRJNA802877	Eukaryota	Rhizaria	Radiolaria	RAD-B	RAD-B_X	RAD-B_X_Group-IVb	RAD-B_X_Group-IVb_X	RAD-B_X_Group-IVb_X_sp.	AGCTCCAATAGCGTATACTAACGTTGTTGCAGTTAAAAAGCTCGTAGTTGGATTTCTGTGTTGGTGAGGCGGCCGGCCACTCGTGGTTGTAGCTAGTTATCACCGACGCATCTTGTCACAATCCTGTCTGGCCTTCACTGGTTGGATATGGGGACTGACTCGTTTACTTTGAGAAAATTAGAGTGTTCAAAGCAGGCTATCGCCTTGAATATATTAGCATGGAATAATGATATAGGACTTTGGTTCTATTTTGTTGGTTGTTCGAGAACCGAAGTAATGATTGATAGGGACAGTTGGGGGCATCAGTATTCTGAAGCGAGAGGTGAAATTCTTGGACCTTCGGAAGACTAACAGCTGCGAAAGCGTTTGCCTAGGATGTTCTCT
hydro_S12 PRJNA802878	Eukaryota	Rhizaria	Radiolaria	RAD-B	RAD-B_X	RAD-B_X_Group-III	RAD-B_X_Group-III_X	RAD-B_X_Group-III_X_sp.	AGCTCCAATAGCGTATACTAACGTTGTTGCAGTTAAAAAGCTCGTAGTTGGATTTCTGTGGGGGACACGCGGCCGGCCATCAGTGGTTGTAGCTAGTGTTGTTTTCTGCATCTTGTCGCAATTGCCACTGCCATTCACTTGGTGGTGTGCAGGACCGACTCATTTACTTTGAGAAAATTAGAGTGTTCAAAGCAGGCTATCGCCTCTGAATATGTTAGCATGGAATAATGATATAGGACTTTGGTTCTATTTTGTTGGTTGTTCGAGGACCGAAGTAATGATTGATAGGGACAGTTGGGGGCGTCAGTATTCTGAAGCGAGAGGTGAAATTCTTGGACCTTCGGAAGACTAACAACTGCGAAAGCATTCGCCTAGGATGTTCTCT
hydro_S13 PRJNA802879	Eukaryota	Alveolata	Dinoflagellata	Syndiniales	Dino-Group-III	Dino-Group-III_X	Dino-Group-III_XX	Dino-Group-III_XX_sp.	AGCTCCAATAGCGTATATTAAAGTTGTTGCGGTTAAAAAGCTCGTAGTTGGATTTCTGCTTGGGACGACCGGTCCGCCCAGCGGGTGAGTATCTGGCTCGGCCTGAGCATCCGCTTGTGGAACGTTTCTGCACTTGAGTGTGTGGAGCGGAACGCAAGCCTTTCACTTTGAGGAAATTAGAGTGTTTCAAGCAGGCTTTTGCCTTGAATACGCTAGCATGGAATGATAAGATAGGACCTCGTCCCTACCTTGTTGGTTCGTAGAGATGAGGTAATGATTAATAGGGATAGTCGGGGGCATTCGTACTTAACTGTCAGAGGTGAAATTCTTGGATTTGTTAAAGACGGACTACTGCGAAAGCATTTGCCAAGGATGTTTTCA
hydro_S14 PRJNA802880	Eukaryota	Alveolata	Dinoflagellata	Syndiniales	Dino-Group-III	Dino-Group-III_X	Dino-Group-III_XX	Dino-Group-III_XX_sp.	AGCTCCAATAGCGTATATTAAAGTTGTTGCGGTTAAAAAGCTCGTAGTTGGATTTCTGCTTGGGACGACCGGTCCGCCCTCTGGGTGAGTATCTGGCTCGGCCCGGGCATCCGCTTGTGGAACGTTTCTGCACTTGAGTGTGTGGAGCGGAACACAAGCCCTTCACTTTGAGGAAATTAGAGTGTTTCAAGCAGGCTTTTGCCTTGAATACGCTAGCATGGAATGATAAGATAGGACCTCGTCCCTACCTTGTTGGTTCGTAGAGATGAGGTAATGATTAATAGGGATAGTCGGGGGCATTCGTACTTAACTGTCAGAGGTGAAATTCTTGGATTTGTTAAAGACGGACTACTGCGAAAGCATTTGCCAAGGATGTTTTCA
hydro_S15 PRJNA802881	Eukaryota	Rhizaria	Cercozoa	Filosa-Imbricatea	Marimonadida	Marimonadida_X	Marimonadida_XX	Marimonadida_XX_sp.	AGCTCCAGTAGCGTATATTAAAGTTGTTGCAGTTAAAAAGCTCGTAGTTGGATTTCTGGTCTGACGACGCTGATCCGCCCTAGTGGTGAGTGTCGGTCGTTCGTCTGCCATCCTTCCGCAGCGCAATTCTACCTTTCATTAGGACGGACTTGCAATGTGGAACTTTTACTTTGAAAAAATTAGAGTGTTCAAAGCAGGCTTGCGCTATGAATACATTAGCATGGAATAATAATTTAGGACTTTGGTTCTATTTTGTTGGTTTTCAGGACGAAAGTAATGATTGATAGGGATAGTTGGGGGTGCTAGTATTCAGCGGCCAGAGGTGAAATTCTTGGATTCGCTGAAGACTAACTTATGCGAAAGCATTCACCAAGGATGTCTTCT
hydro_S16 PRJNA802882	Eukaryota	Alveolata	Dinoflagellata	Dinophyceae	Gymnodiniales	Gymnodiniaceae	Gymnodinium	Gymnodinium_sp.	AGCTCCAATAGCGTATATTAAAGTTGTTGCGGTTAAAAAGCTCGTAGTTGGATTTCTGCTGAGGACGATCGGTCCGCCCTCTGGGTGAGCATTGACTCGGCCTTGGCATCTTTCTGGAGAACGCTACTGCACTTGACTGTGTGGTGCGGTATCCAGGACTTTTACTTTGAGGAAATTAGAGTGTTTCAAGCAGGCGCACGCCTTGAATACATTAGCATGGAATAATAAGATAGGACCTTGGTTCTATTTTGTTGGTTTCTAGAGCTGAGGTAATGATTAATAGGGATAGTTGGGGGCATTCGTATTTAACTGTCAGAGGTGAAATTCTTGGATTTGTTAAAGACGGACTACTGCGAAAGCATTTGCCAAGGATGTTTTCA
hydro_S17 PRJNA802883	Eukaryota	Rhizaria	Cercozoa	Endomyxa	Endomyxa_X	Endo4-lineage	Endo4-lineage_X	Endo4-lineage_X_sp.	AGCTCCAATAGCGTATATTAAAGTTGTTGCAGTTAAAAAGCTCGTAGTTGGATTTCTGACTGTGTGCGCCTGCCCCGGCTCTTACGAGTCGCGTGGCGGAGCGTGCCGGTCATCCTTCTGGGAAGCGTTCCTGGGCCGCAAGGCCTTGGGTTCGTGCCTCAGATCGTTTACTTTGAGAAAATTAGAGTGTTTAAGGCAGGCATATGCCGTGAATACATTAGCATGGAATAATAAGATAGGACTTCGGTCTTATTTTGTTGGTTTCCGGGACTGAAGTAATGATTGATAGGGATAGTTGGGGGTGCTCGTACCGTGTGGCCAGCGGTGAAATGCTTGGACTCACATGTGACGAACTTATGCGAAAGCATTCACCAAGGATGTCTTCT
hydro_S18 PRJNA802884	Eukaryota	Alveolata	Dinoflagellata	Dinophyceae	Prorocentrales	Prorocentraceae	Prorocentrum	Prorocentrum_sp.	AGCTCCAATAGCGTATATTAAAGTTGTTGCGGTTAAAAAGCTCGTAGTTGGATTTCTGCCGAGGACGACCGGTCCGCCCTCTGGGTGAGCATCTGGATCGGCCTGGGCATCTTCTTGGGGAACGTAGCTGCACTTGACTGTGTGGTGCGGTATCCAGGACTTTTACTTTGAGGAAATTAGAGTGTTTCAAGCAGGCGCACGCCTTGAATACATTAGCATGGAATAATAAGATAGGACCTCGGTTCTATTTTGTTGGTTTCTAGAGCTGGGGTAATGATTAATAGGGATAGTTGGGGGCATTCGTATTTAACTGTCAGAGGTGAAATTCTTGGATTTGTTAAAGACGGACTACTGCGAAAGCATTTGCCAAGGATGTTTTCA
hydro_S19 PRJNA802885	Eukaryota	Alveolata	Ciliophora	Oligohymenophorea	Scuticociliatia_1	Philasterida	Philasterida_X	Philasterida_X_sp.	AGCTCCAATAGCGTATATTAAAGTTGTTGCAGTTAAAAAGCTCGTAGTTGAACTTCTGTGTATGCCCGGTTCTGGCTTCGGTCAAGCCGTGGTGTGCACATCCGCTTGCAAACCTAGCACGGCCTTCACTGGTCGACTTGGGGAGTAGGCAGTTTACTTTGAAAAAATTAGAGTGTTTCAAGCAGGCAATGGCTCGAATACATTAGCATGGAATAATGGAATAGGACTTTTGTCCATTTGGTTGGTTATTGGACATTAGTAATGATTAACAGGGACAGTTGGGGGCATTAGTACTTAATTGTCAGAGGTGAAATTCTTGGATTTATTAAAGACTAACTTATGCGAAAGCATTTGCCAAGGATGTTTTCA
hydro_S20 PRJNA802886	Eukaryota	Alveolata	Dinoflagellata	Syndiniales	Dino-Group-III	Dino-Group-III_X	Dino-Group-III_XX	Dino-Group-III_XX_sp.	AGCTCCAATAGCGTATATTAAAGTTGTTGCGGTTAAAAAGCTCGTAGTTGGATTTCTGCTTGGGACGACCGGTCCGCCCTCTGGGTGAGTATCTGGCTTGGCCCGGGCATCTTCTTGGGGAACGTTACTGCACTTGACTGTGTGGTGCGGTGCCCAGGACCTTTACTTTGAGGAAATTAGAGTGTTTCAAGCAGGCATTTGCCTTGAATACATTAGCATGGAATAATAAGATAGGACCTCGTCCCTACCTTGTTGGTTCGTAGAGATGAGGTAATGATTAATAGGGATAGTCGGGGGCATTCGTACTTAACTGTCAGAGGTGAAATTCTTGGATTTGTTAAAGACGAACTACTGCGAAAGCATTTGCCAAGGATGTTTTCA
hydro_S21 PRJNA802887	Eukaryota	Stramenopiles	Sagenista	Labyrinthulomycetes	Thraustochytrida	Thraustochytriaceae	Thraustochytriaceae_LAB17	Thraustochytriaceae_LAB17_sp.	AGCTCCAATAGCGAATACTAATTCTGCTGCAGTTAAAAAGCTCGTAGTTGAACTTCTGGTAGGGCGGATCCGGCCGTTGGGCGAATGCCCTCTGTTGCTGTGTGTCTCGTCTGGCCATCCTCGGCAACGCAAGTTGTCGTCTTTCACTGTAAAAAAATTAGGGTGTTTCAAGCAAAAGTTATTTGGAATATATTAGTATGGGATGATAAGATAGGCTCTGGATGCTATTTTGTTGGTTTGCACATTTAGAGAATGATTAACAGGGACAGTTGGGGGTATTCATATTTACATGTCAGAGGTGAAATTCTTGGATTTTGGAAAGATGAACTACTGCGAAGGCATTTACCAAGGATGTTTTCA
hydro_S22 PRJNA802888	Eukaryota	Rhizaria	Radiolaria	RAD-B	RAD-B_X	NA	NA	NA	AGCTCCAATAGCGTATACTAACGTTGTTGCAGTTAAAAAGCTCGTAGTTGGATTTCTGTGATGGTCAGCCGGCCGGCTCTTAGGAGTTGTAGCTAGGTTTGCCCGTCGCATCTTGTCACAATTGTCACTGGCATTAATTTGTTGGTGTACAGGACTGACTCGTTTACTTTGAGAAAATTAGAGTCGTTCAAAGCAGGCTATTGCCTTGAATATATTAGCATGGAATAATGATATAGGACTTTGGTTCTATTTTGTTGGTTGTTCGAGGACCGAAGTAATGATTGATAGGGACAGTTGGGGGCATCAGTATTCTGAAGCGAGAGGTGAAATTCTTGGACCTTCGGAAGACTAACAACTGCGAAAGCATTTGCCTAGGATGTTCTCT
hydro_S23 PRJNA802889	Eukaryota	Rhizaria	Cercozoa	Endomyxa	Endomyxa_X	Endo4-lineage	Endo4-lineage_X	Endo4-lineage_X_sp.	AGCTCCAATAGCGTATATTAAAGTTGTTGCAGTTAAAAAGCTCGTAGTTGGATTTCTGACTGTGTGCGCCTGACCCGGCCCTATGGGTCGCGTGTCGGAGTGTCGCCGGTCATCCTTCTGGGAAACGTAGCTGGGACGCAAGTCCTTGGCTACGGGCCTCAGATCGTTTACTTTGAGAAAATTAGAGTGTTTAAGGCAGGCATATGCCGTGAATACATTAGCATGGAATAATAAGATAGGACTTCGGTCTTATTTTGTTGGTTTCCGGGACTGAAGTAATGATTGATAGGGATAGTTGGGGGTGCTCGTACCGTGTGGCCAGCGGTGAAATGCTTGGACTCACATGTGACGAACTTATGCGAAAGCATTCACCAAGGATGTCTTCT
hydro_S24 PRJNA802890	Eukaryota	Alveolata	Dinoflagellata	Dinophyceae	Dinophyceae_X	Dinophyceae_XX	Dinophyceae_XXX	Dinophyceae_XXX_sp.	AGCTCCAATAGCGTATATTAAAGTTGTTGCGGTTAAAAAGCTCGTAGTTGGATTTCTGCCGAGGACGACCGGTCCGCCCTCTGGGTGAGTATCTGGCTCGGCCTGGGCATCTTCTTGGAGAACGTAGCTGCACTTGACTGTGTGGTGCGGTATCCAGGACTTTTACTTTGAGGAAATTAGAGTGTTTCAAGCAGGCACACGCCTTGAATACATTAGCATGGAATAATAAGATAGGACCTCGGTTCTATTTTGTTGGTTTCTAGAGCTGAGGTAATGATTAATAGGGATAGTTGGGGGCATTCGTATTTAACTGTCAGAGGTGAAATTCTTGGATTTGTTAAAGACGGACTACTGCGAAAGCATTTGCCAAGGATGTTTTCA
hydro_S25 PRJNA802891	Eukaryota	Rhizaria	Radiolaria	RAD-C	RAD-C_X	RAD-C_Xb	RAD-C_Xb_X	RAD-C_Xb_X_sp.	AGCTCCAATAGCGTATACTAAAGTTGTTGCAGTTAAAAAGCTCGTAGTTGGATTTCTGTGCACCGGTTGTTGGTCTATCTCTATGAGGTGGTACCTTCACCGTTGTACATCCTGTTGGCAGACACGTGCTGGCATTCATTTGTCGGTGCGGGGAGACCACTCGTTTACTTTGAGAAAATTAAAGTGTTCAAAGCAGGCAATCGCTTGAATACATTAGCATGGAATAATAGTATAGGACTTTGATCTTATTTGTTGGTTTTAAAGATCAAAGTAATGATTGATAGGGACAGTTGGGGGCATCAGTATTCTGAAGCGAGAGGTGAAATTCTTGGACCTTCGGAAGACTAACAACTGCGAAAGCATTTGCCAAGGATGTTCTCT
hydro_S26 PRJNA802892	Eukaryota	Alveolata	Dinoflagellata	Syndiniales	Dino-Group-III	Dino-Group-III_X	Dino-Group-III_XX	Dino-Group-III_XX_sp.	AGCTCCAATAGCGTATATTAAAGTTGTTGCGGTTAAAAAGCTCGTAGTTGGATTTCTGGTTGGAACGACCGGTCCGCCCTCTGGGTGAGTACGTGGTTCGGTCCGGCCATCTTCTTGGGGAACGTTCCTGTGATTGATTTCATGGGGCGGAGCTCAAGACTTTTACTTTGAGGAAATTAGAGTGTTTCAAGCAGGCATCTGCCTTGAATACATTAGCATGGAATAATAAGATAGGACCTCGTCCCTACCTTGTTGGTTCGTAGAGATGAGGTAATGATTAATAGGGATAGTCGGGGGCATTCGTACTCAACTGTCAGAGGTGAAATTCTTGGATTTGTTGAAGACGGACTACTGCGAAAGCATTTGCCAAGGATGTTTTCA
hydro_S27 PRJNA802893	Eukaryota	Stramenopiles	Pseudofungi	MAST-1	MAST-1C	MAST-1C_X	MAST-1C_XX	MAST-1C_XX_sp.	AGCTCCAATAGCGTATATTAAAGTTGTTGCAGTTAAAAAGCTCGTAGTTGGATTTCTGGCAGGAGCGACCGGTCCGCCGCAAGGTGTGCACTAGGTTGTCTCCAGTCATCTTTGTGGGAACTGCTCTGGCATTAGGTTGTCGGGGTTAGGGAACACATCGTTTACTGTGAAAAAATTAGAGTGTTTAAAGCAGGCTTATGCCGTTGAATACATTAGCATGGAATAATAAGATAGGACTTTGGTGGTCTATTTTGTTGGTTTGCACACCAAGGTAATGATTAATAGGGATAGTTGGGGGTATTCGTATTTAATTGTCAGAGGTGAAATTCTTGGATTTATGAAAGACGAACTACTGCGAAAGCATTTACCAAAGATGTTTTCA
hydro_S28 PRJNA802894	Eukaryota	Alveolata	Ciliophora	Oligohymenophorea	Oligohymenophorea_X	Oligohymenophorea_XX	Cardiostomatella	Cardiostomatella_sp.	AGCTCCAATAGCGTATATTAAAGTTGTTGCAGTTAAAAAGCTCGTAGTTGAAATTCTGGCTGTGGGTAGGTACGGCTTTGGTCGGCCTATTTGCAGTCATCCGATTGCAAACTGCGTATGGCATTCAGTTGTCAGCGTAGGGAGCAATCAATTTACTTTGAAAAAATTAGAGTGTTTCAGGCAGGCAATCGCCCGAATACATTAGCATGGAATAATGGAATAGGACTTTGGTTCATTTGGTTGGCTATTGAATCAGAGTAATGATTAATAGGGACAGTTGGGGGCATTAGTATTTAATTGTCAGAGGTGAAATTCTTGGATTTATTAAAGACTAACTTATGCGAAAGCATTTGCCAAGGATGTTTTCA
hydro_S29 PRJNA802895	Eukaryota	Alveolata	Dinoflagellata	Syndiniales	Dino-Group-I	Dino-Group-I-Clade-1	Dino-Group-I-Clade-1_X	Dino-Group-I-Clade-1_X_sp.	AGCTCCAATAGCGTATATTAAAGTTGTTGCGGTTAAAAAGCTCGTAGTTGGAGTTCTGCCAGGTGCCGCCTGTCCGCCCAAGTGGTGAGTACGTGGCGCGCATTTGGCCCTTTCAAGGGGAGCGTATCTGCACTTTATTGTGTGGTGCGGGATCCTTGACTTTTACTTTGAGGAAATAAGAGTGTTCCAAGCAGGCTCTCGTCGTGCATAGCTCAGCATGGAATAATAGCATTGGACCTCGATTCTAAGCTGTTGGTTGCCAGAAGCGAGGTAATGGTGAAGAGGGATAGTTGGGGGCATTCGTATTTAACTGTCAGAGGTGAAATTCTTGGATTTGTTAAAGACGGACTACTGCGAAAGCATCTGCCATGGATGTTTTCA
hydro_S30 PRJNA802896	Eukaryota	Rhizaria	Radiolaria	RAD-B	RAD-B_X	RAD-B_X_Group-Ib	RAD-B_X_Group-Ib_X	RAD-B_X_Group-Ib_X_sp.	AGCTCCAATAGCGTATACTAACGTTGTTGCAGTTAAAAAGCTCGTAGTTGGATTTCTGTGATGGGCAGCCGGCCGGCTCTTCGGAGTTGTAGCTAGGTTTGTTTGTCGCATCTTGTCGTAAATCTTACTGGCATTCATTTGTTGGTGTAGAGGACCGACTCGTTTACTTTGAGAAAATTAGAGTGTTCAAAGCGGGCTATCGCCTTGAATATGTTAGCATGGAATAATGATATAGGACTTTTGGTCTTATTTTGTTGGTTGTTCGAGGACCGAAGTAATGATTGATAGGGACGGTTGGGGGCATCAGTATTCTGAAGCGAGAGGTGAAATTCTTGGACCTTCGGAAGACTAACAACTGCGAAAGCATTTGCCTAGGACGTTCTCT
hydro_S31 PRJNA802897	Eukaryota	Rhizaria	Cercozoa	Cercozoa_X	Cercozoa_XX	Cercozoa_XXX	Cercozoa_XXXX	Cercozoa_XXXX_sp.	AGCTCCAGTAGCGTATGCTAAAGTTGTTGCAGTTGAAAAGCTCGTAGTTGGATTTCTGGTCAGGCGCATCTGGTCCGCATCCGTCCTTCGGGAATGAGGTGCGAGTACTGGATCGTTCCTAGTGAACGGAGCGCGGCTTCCTCGGCGACTCTTTTGTTGCATGGGGCAGTGGCGTTGCGCCTACCATCCTTCTGGAGAGTGTTGTCTTCCCTTCATTGGGTGGGGCACACGATCTAGATCTTTTACTTTGAATAAATTAGAGTGTTTAAAGCAGGCTTATGCTATGAATACACGAGCATGGAATAATAAGATAGGACTTTGATCTTATTTTGTTGGTTTCTAAGATTGAAGTAATGATTGATAGGGACAGTTGGGGGTGCTAGTATTCGACGGCCAGAG…
hydro_S32 PRJNA802898	Eukaryota	Alveolata	Dinoflagellata	Dinophyceae	Peridiniales	Thoracosphaeraceae	Pentapharsodinium	Pentapharsodinium_sp.	AGCTCCAATAGCGTATATTAAAGTTGTTGCGGTTAAAAAGCTCGTAGTTGGATTTCTGCCGAGGACGACCGGTCCGCCCACTGGGTGAGTATCTGGTTCGGCCTGGGCATCTTCTTGGAGAACGTAGCTGCACTTGACTGTGTGGTGCGGTATCCAGGACTTTTACTTTGAGGAAATTAGAGTGTTTCAAGCAGGCACACGCCTTGAATACATTAGCATGGAATAATAAGATAGGACCTCGGTTCTATTTTGTTGGTTTCTAGAGCTGAGGTAATGATTAATAGGGATAGTTGGGGGCATTCGTATTTAACTGTCAGAGGTGAAATTCTTGGATTTGTTAAAGACGGACTACTGCGAAAGCATTTGCCAAGGATGTTTTCA
hydro_S33 PRJNA802899	Eukaryota	Hacrobia	Haptophyta	Prymnesiophyceae	Prymnesiales	Chrysochromulinaceae	Chrysochromulina	Chrysochromulina_sp.	AGCTCCAATAGCGTATATTAAAGTTGTTGCAGTTAGAACGCTCGTAGTCGGATTTCGGGGCGGGCCGACCGGTCTGCCGATGGGTACGCACTGGTCGGCGCGTCCTTCCTTCCGGAGACCGTGCCTACTCTTAACTGAGCGGGGGCGGGAGACGGAACGTTTACTTTGAAAAAATCAGAGTGTTTCAAGCAGGCATATCGCTTTTGCATGGATTAGCATGGGATAATGAAATAGGACTTTGGTGCTATTTTGTTGGTTTCGAACACCGAAGTAATGATGAGAAGGGACAGTCAGGGGCACTCGTATTCCGCCGAGAGAGGTGAAATTCTCAGACCAGCGGAAGACGAACCACTGCGAAAGCATTTGCCAGGGATGTTTTCA
hydro_S34 PRJNA802900	Eukaryota	Alveolata	Dinoflagellata	Dinophyceae	Gymnodiniales	Gymnodiniaceae	Lepidodinium	NA	AGCTCCAATAGCGTATATTAAAGTTGTTGCGGTTAAAAAGCTCGTAGTTGGATTTCTGCTTTGGACGACCGGTCCGCCCTCTGGGTGAGCACATGGATCGGCCAGGGCATCTTCTTGGGGAACGTAGCTGCACTTGACTGTGTGGTGCGGTATCCAGGACTTTTACTTTGAGGAAATTAGAGTGTTTCAAGCAGGCGTTCGCCTTGAATACATTAGCATGGAATAATAAGATAGGACCTCGGTTCTATTTTGTTGGTTTCTAGAGCTGAGGTAATGATTAATAGGGATAGTCGGGGGCATTCGTATTTAACTGTCAGAGGTGAAATTCTTGGATTTGTTAAAGACGGACTACTGCGAAAGCATTTGCCAAGGATGTTTTCA
hydro_S35 PRJNA802901	Eukaryota	Alveolata	Dinoflagellata	Syndiniales	Dino-Group-III	Dino-Group-III_X	Dino-Group-III_XX	Dino-Group-III_XX_sp.	AGCTCCAATAGCGTATATTAAAGTTGTTGCGGTTAAAAAGCTCGTAGTTGGATTTCTGCTTGGGACGACCGGTCCGCCCTCAGGGTGAGTATCTGGCTCGGCCCGGGCATCTTCTTGGGGAACGTTACTGCACTTGACTGTGTGGTGCGGAGCCCAGGACCTTTACTTTGAGGAAATTAGAGTGTTTCAAGCAGGCATTTGCCTTGAATACATTAGCATGGAATAATAAGATAGGACCTCGTCTCTACCTTGTTGGTTCGTAAAGATGAGGTAATGATTAATAGGGATAGTCGGGGGCATTCGTACTTAACTGTCAGAGGTGAAATTCTTGGATTTGTTAAAGACGGACTACTGCGAAAGCATTTGCCAAGGATGTTTTCA
hydro_S36 PRJNA802902	Eukaryota	Alveolata	Dinoflagellata	Syndiniales	Dino-Group-III	Dino-Group-III_X	Dino-Group-III_XX	Dino-Group-III_XX_sp.	AGCTCCAATAGCGTATATTAAAGTTGTTGCGGTTAAAAAGCTCGTAGTTGGATTTCTGCTTGGGACAACCGGTCCGCCCTCTGGGTGAGTATCTGGCTTGGCCCGGGCATCTTCTTGGGGAACGTTACTGCACTTGACTGTGTGGTGCGGAGCCCAGGACCTTTACTTTGAGGAAATTAGAGTGTTTCAAGCAGGCATTTGCCTTGAATACATTAGCATGGAATAATAAGATAGGACCTCGTCCCTACCTTGTTGGTTCGTATGGATGAGGTAATGATTAATAGGGATAGTCGGGGGCATTCGTACTTAACTGTCAGAGGTGAAATTCTTGGATTTGTTAAAGACGGACTACTGCGAAAGCATTTGCCAAGGATGTTTTCA
hydro_S37 PRJNA802903	Eukaryota	Alveolata	Dinoflagellata	Syndiniales	Dino-Group-I	Dino-Group-I-Clade-5	Dino-Group-I-Clade-5_X	Dino-Group-I-Clade-5_X_sp.	AGCTCCAATAGCGTATATTAAAGTTGTTGCGGTTAAAAAGCTCGTAGTTGGATTTCTGTCAGTGAGCGATGCTCCGCCCCTCGTGGTGAGTAGTCATCGATGCGCTGGCATCTTCTTGGGGAGTGTATCTGCACTTCACTGTGTGGTGCACAAGCCAGGACTTTTACTTTGAGGAAATGAGAGTGTTTCAAGCAGGCGCACGCCGTGAATACGTTAGCATGGAATAATAGCATCGGACCTCGCTCCAAAGCTGTTGGTTTCTTGGGTCGAGGTAAAGGTGAATAGGGATTGTTGGGGGCATTCGTATTTAACTGTCAGAGGTGAAATTCTTGGATTTGTTGAAGACGGACTACTGCGAAAGCATCTGCCAAAGATGTTCTCA
hydro_S38 PRJNA802904	Eukaryota	Alveolata	Dinoflagellata	Dinophyceae	NA	NA	NA	NA	AGCTCCAATAGCGTATATTAAAGTTGTTGCGGTTAAAAAGCTCGTAGTTGGATTTCTGCCGAGGACGACCGGTCCGCCCTCTGGGTGAGCATCTGGATCGGCCTGGGCATCCTCTTGGGGAACGTAGCTGCACTTGACTGTGTGGTGCGGTATCCAGGACTTTTACTTTGAGGAAATTAGAGTGTTTCAAGCAGGCTTCCGCCTTGAATACATTAGCATGGAATAATAAGATAGGACCTCGGTTCTATTTTGTTGGTTTCTAGAGCTGAGGTAATGATTAATAGGGATAGTTGGGGGCATTCGTATTTAACTGTCAGAGGTGAAATTCTTGGATTTGTTAAAGACGGACTACTGCGAAAGCATTTGCCAAGGATGTTTTCA
hydro_S39 PRJNA802905	Eukaryota	Alveolata	Dinoflagellata	Dinophyceae	Dinophyceae_X	Dinophyceae_XX	Dinophyceae_XXX	Dinophyceae_XXX_sp.	AGCTCCAATAGCGTATATTAAAGTTGTTGCGGTTAAAAAGCTCGTAGTTGGATTTCTGCTGAGGACGACCGGTCCGCCCTTCGGGTGAGTATCTGGTTTGGCCTTGGCATCTTCTTGGTGAACGTATCTGCACTTGACTGTGTGGTGCGGTACCCAGGACTTTTACTTTGAGGAAATTAGAGTGTTTCAAGCAGGCATACGCCTTGAATACATTAGCATGGAATAATAAGATAGGACCTCGGTTCTATTTTGTTGGTTTCTAGAGCTGAGGTAATGATTAATAGGGATAGTTGGGGGCATTCGTATTTAACTGTCAGAGGTGAAATTCTTGGATTTGTTAAAGACGGACTACTGCGAAAGCATTTGCCAAGGATGTTTTCA
hydro_S40 PRJNA802906	Eukaryota	Stramenopiles	Sagenista	MAST-10	MAST-10_X	MAST-10_XX	MAST-10_XXX	MAST-10_XXX_sp.	AGCTCCAATAGCGTATATTAAAGTTGTTGCAGTTAAAAAGCTCGTAGTTGGATTTCTGGTGGGAGCGACCGGTCGGCGCTTAACGGCGTGTGCACTGGAGTTGTCTCTTGCCATCCTTGAGGAGAACGTGTCTGGCATTAAGTTGTCGGGCTTGGGATCCTCATCGTTTACTGTGAAAAAATTAGAGTGTTTAAAGCAGGCATTTGCTGTGAATACATTAGCATGGAATAATAAGATAGGACTTTGGTGCTATTTTGTTGGTTTGCGTACCAAGGTAATGATTAATAGGGATAGTTGGGGGTATTCGTATTCAATTGTCAGAGGTGAAATTCTTGGATTTATGGAAGACGAACAACTGCGAAAGCATTTACCATGGATGTTTTCA
hydro_S41 PRJNA802907	Eukaryota	Rhizaria	Radiolaria	RAD-A	RAD-A_X	RAD-A_Xg	RAD-A_Xg_X	RAD-A_Xg_X_sp.	AGCTCCAATAGCGTATACTAACGTTGTTGCAGTTAAAAAGCTCGTAGTTGGATTTCTGACTATTGTCGGTTGGGTTGATCCGCGAGATCAGCGCTCCGTACAGTGGTCAAACTATGTCAACGCGTGGTGTGAACACTTTATTGTGTTCCATCAAGTAATGACTCGTTTACTTTGAGAAAATTAGAGTGTTCAAAGCAGGCATTTGCCTTGAATATGTTAGCATGGAATAATAGCATAGGACTTCGTGCCTATTTGTTGGTTGTTCGAGACGCGGAGTAATGATTGATAGGGACGGTTGGGGGCATCCGTATTCTCAAGCGAGAGGTGAAATTCTTGGACCTTGGGAAGACGAACAGCTGCGAAAGCGTTTGCCTAGGACGTTCTCT
hydro_S42 PRJNA802908	Eukaryota	Alveolata	Ciliophora	Karyorelictea	Karyorelictea_X	Trachelocercidae	Trachelocercidae_X	Trachelocercidae_X_sp.	AGCTCCAGTAGCGTATATTAAAGTTGTTGCAGTTAAAAAGCTCGTAGTTGGACGTCTCTGCGACTCGCAGCTCCGCCACGCAACTAGGTACGCTCTTAATTGAACGGCCTAGACCTGCGGGCCCTTTACCTTGAGGAAACTAGAGTGTTTAAGGCAGGCTGAGCCTGAATACTGCAGCTGGGAATAATGCGCACGACTGTCTTGGCGAGGCAGCTCCACACTTTTAATAGGAACAGTTGGGGGCATTCGTACTCAGCAGTCAGAGGTGAAATTCTTGGATTTGCTGAAGACGGACTAATGCGAAAGCATTTGCCAAGGATGTTTTCA
hydro_S43 PRJNA802909	Eukaryota	Alveolata	Dinoflagellata	Dinophyceae	Dinophyceae_X	Dinophyceae_XX	Dinophyceae_XXX	Dinophyceae_XXX_sp.	AGCTCCAATAGCGTATATTAAAGTTGTTGCGGTTAAAAAGCTCGTAGTTGGATTTCTGCCGAGGACGACCGGTCCGCCCTCTGGGTGAGTACATGGCTCGGCCTGGGCATCTTCTTGGGGAACGTATCTGCACTTGACTGTGTGGTGCGGTATCCAGGACTTTTACTTTGAGGAAATTAGAGTGTTTCAAGCAGGCACACGCCTTGAATACATTAGCATGGAATAATAAGATAGGACCTCGGTTCTATTTTGTTGGTTTCTAGAGCTGAGGTAATGATTAATAGGGATAGTTGGGGGCATTCGTATTTAACTGTCAGAGGTGAAATTCTTGGATTTGTTAAAGACGGACTACTGCGAAAGCATTTGCCAAGGATGTTTTCA
hydro_S44 PRJNA802910	Eukaryota	Apusozoa	Apusomonadidae	Apusomonadidae_Group-1	Apusomonadidae_Group-1_X	Apusomonadidae_Group-1_XX	Apusomonadidae_Group-1_XXX	Apusomonadidae_Group-1_XXX_sp.	AGCTCCAATAGCGTATATTAAAGTTGTTGCGGTTAAAAAGCTCGTAGTTGGATTTTGGGGTTGTGACTATGGGTCCGGTTCATCCGCGCACTTCATGGCCCGCCCTCTGAGTCTGGAGACTGCCTTCCCCCTTCATTGGGGGGGGCGCAGGATCTAGGACTTTTACTTTGAACAAATTAGAGCGTCCATCGCAGGCTCCCACGCCTTGAATACATTAGCATGGAATAACTACAAGGACTTCGGCTCTATTTTGTTGGTTTTAAGGACCGAAGTAATGATTAATAGGGATAGTTGGGGGCATTAATATTTAATTGTCAGAGGTGAAATTCTCAGATTTATGAAAGATTAACTTCTGCGAAAGCATTTGCCAAGGATGTTTTCA
hydro_S45 PRJNA802911	Eukaryota	Alveolata	Dinoflagellata	Syndiniales	Dino-Group-III	Dino-Group-III_X	Dino-Group-III_XX	Dino-Group-III_XX_sp.	AGCTCCAATAGCGTATATTAAAGTTGTTGCGGTTAAAAAGCTCGTAGTTGGATTTCTGCTTGGGACGACCGGTCCGCCCTCTGGGTGTGTATCTGGCTCGGCCCGGGCATCCGCTTGTGGAACGTTTCTGCACTTGAGTGTGTGGAGCGGAACACAAGCCTTTCACTTTGAGGAAATTAGAGTGTTTCAAGCAGGCTTTTGCCTTGAATACGCTAGCATGGAATGATAAGATAGGACCTCGTCCCATCCTTGTTGGTTCGATGAGATGAGGTAATGATTAATAGGGATAGTCGGGGGCATTCGTACTTAACTGTCAGAGGTGAAATTCTTGGATTTGTTAAAGACGGACTACTGCGAAAGCATTTGCCAAGGATGTTTTCA
hydro_S46 PRJNA802912	Eukaryota	Alveolata	Dinoflagellata	Dinophyceae	NA	NA	NA	NA	AGCTCCAATAGCGTATATTAAAGTTGTTGCGGTTAAAAAGCTCGTAGTTGGATTTCTGCTTAGGACGACCGGTCCGCCCTCAGGGTGAGCATCTGGTTCGGCCTGGGCATCTTCTTGGGGAACGTAGCTGCACTTGACTGTGTGGTGCGGTATCCAGGACTTTTACTTTGAGGAAATTAGAGTGTTTCAAGCAGGCAATCGCCTTGAATACATTAGCATGGAATAATAAGATAGGACCTCGGTTCTATTTTGTTGGTTTCTAGAGCTGAGGTAATGATTAATAGGGATAGTTGGGGGCATTCGTATTTAACTGTCAGAGGTGAAATTCTTGGATTTGTTAAAGACGGACTACTGCGAAAGCATTTGCCAAGGATGTTTTCA
hydro_S47 PRJNA802913	Eukaryota	Rhizaria	Radiolaria	RAD-B	RAD-B_X	RAD-B_X_Group-Ib	RAD-B_X_Group-Ib_X	RAD-B_X_Group-Ib_X_sp.	AGCTCCAATAGCGTATACTAACGTTGTTGCAGTTAAAAAGCTCGTAGTTGGATTTCTGTGATGGTCAGCCGGCCGGCTCTTCGGAGTTGTAGCTAGGTTTGATTGTCGCATCCTGTCGTAATGCTCGCTGGCATTTATTTGTTGGTGTAGCGGACCGACTCGTTTACTTTGAGAAAATTAGAGTGTTCAAAGCGGGCTATCGCCTTGAATATGTTAGCATGGAATAATGATATAGGACTTTTGGTCTTATTTTGTTGGTTGTTCGAGGACCGAAGTAATGATTGATAGGGACGGTTGGGGGCATCAGTATTCTGAAGCGAGAGGTGAAATTCTTGGACCTTCGGAAGACTAACAACTGCGAAAGCATTTGCCTAGGACGTTCTCT
hydro_S48 PRJNA802914	Eukaryota	Alveolata	Dinoflagellata	Syndiniales	Dino-Group-III	Dino-Group-III_X	Dino-Group-III_XX	Dino-Group-III_XX_sp.	AGCTCCAATAGCGTATATTAAAGTTGTTGCGGTTAAAAAGCTCGTAGTTGGATTTCTGCTTGGGACGACCGGTCCGCCCTCTGGGTGAGTACGTGGCTCGGCCCGGGCATCTTCCTGGGGAACGTTCCTGTGATTGATTTCATGGGGCGGAGCTCAGGACCTTTACTTTGAGGAAATTAGAGTGTTTCAAGCAGGCTTCTGCCTTGAATACATTAGCATGGAATAATAAGATAGGACCTCGTCCCTACCTTGTTGGTTCGTAGAGATGAGGTAATGATTAATAGGGATAGTCGGGGGCATTCGTACTTAACTGTCAGAGGTGAAATTCTTGGATTTGTTAAAGACGGACTACTGCGAAAGCATTTGCCAAGGATGTTTTCA
hydro_S49 PRJNA802915	Eukaryota	Rhizaria	Radiolaria	RAD-A	RAD-A_X	RAD-A_Xg	RAD-A_Xg_X	RAD-A_Xg_X_sp.	AGCTCCAATAGCGTATACTAACGTTGTTGCAGTTAAAAAGCTCGTAGTTGGATTTCTGTCTTTTGCTAGTTGTCGTGTCGCCGCGAGCGATGCGCGCTACGCAAGGGACAACATTTGTCACGAGCCAGTGCGAATACTTTACTGTGTTCCACTGGGTAATGACTCGTTTACTTTGAGAAAATTAGAGTGTTCAAAGCAGGCATGTGCCTTGAATATGTTAGCATGGAATAATAGCATAGGACTTCGGTTCTATTTGTTGGTTGTTCGAGAACTGGAGTAATGATTGATAGGGACGGTTGGGGGCATCCGTATTCTCAAGCGAGAGGTGAAATTCTTGGACCTTGGGAAGACGAACAGCTGCGAAAGCGTTTGCCTAGGACGTTCTCT
hydro_S50 PRJNA802916	Eukaryota	Hacrobia	Haptophyta	Prymnesiophyceae	Prymnesiales	Chrysochromulinaceae	Chrysochromulina	Chrysochromulina_sp.	AGCTCCAATAGCGTATATTAAAGTTGTTGCAGTTAGAACGCTCGTAGTCGGATTTCGGGGCGGGCCGACCGGTCTGCCGATGGGTACGCACTGGTCGGCGCGTCCTTCCTTCCGGAGACCGTGCCTACTCTTAACTGAGCGGGGGCGGGAGACGGAACGTTTACTTTGAAAAAATCAGAGTGTTTCAAGCAGGCAGCTCGCTCTTGCATGGATTAGCATGGGATAATGAAATAGGACTTTGGTGCTATTTTGTTGGTTTCGAACACCGAAGTAATGATGAGAAGGGACAGTCAGGGGCACTCGTATTCCACCGAGAGAGGTGAAATTCTCAGACCAGTGGAAGACGAACCACTGCGAAAGCATTTGCCAGGGATGTTTTCA
hydro_S51 PRJNA802917	Eukaryota	Alveolata	Dinoflagellata	Dinophyceae	Gymnodiniales	Gymnodiniaceae	Gymnodinium	Gymnodinium_sp.	AGCTCCAATAGCGTATATTAAAGTTGTTGCGGTTAAAAAGCTCGTAGTTGGATTTCTGCTGAGGACGATCGGTCCGCCCTCTGGGTGAGCATTGACTCGGCCTTGGCATCTTCTTGGAGAACGCTACTGCACTTGACTGTGTGGTGCGGTATCCAGGACTTTTACTTTGAGGAAATTAGAGTGTTTCAAGCAGGCGCACGCCTTGAATACATTAGCATGGAATAATAAGATAGGACCTTGGTTCTATTTTGTTGGTTTCTAGAGCTGAGGTAATGATTAATAGGGATAGTTGGGGGCATTCGTATTTAACTGTCAGAGGTGAAATTCTTGGATTTGTTAAAGACGGACTACTGCGAAAGCATTTGCCAAGGATGTTTTCA
hydro_S52 PRJNA802918	Eukaryota	Alveolata	Dinoflagellata	Dinophyceae	Peridiniales	Thoracosphaeraceae	Pentapharsodinium	Pentapharsodinium_sp.	AGCTCCAATAGCGTATATTAAAGTTGTTGCGGTTAAAAAGCTCGTAGTTGGATTTCTGCCGGGGACGACCGGTCCGCCCTCTGGGTGAGTATCTGGTTCGGCCTCGACATCTTCTTGGAGAACGTAGCTGCACTTGACTGTGTGGTGCGGTATCCAGGACTTTTACTTTGAGGAAATTAGAGTGTTTCAAGCAGGCACACGCCTTGAATACATTAGCATGGAATAATAAGATAGGACCTCGGTTCTATTTTGTTGGTTTCTAGAGCTGAGGTAATGATTAATAGGGATAGTTGGGGGCATTCGTATTTAACTGTCAGAGGTGAAATTCTTGGATTTGTTAAAGACGGACTACTGCGAAAGCATTTGCCAAGGATGTTTTCA
hydro_S53 PRJNA802919	Eukaryota	Alveolata	Dinoflagellata	Dinophyceae	Dinophyceae_X	NA	NA	NA	AGCTCCAATAGCGTATATTAAAGTTGTTGCGGTTAAAAAGCTCGTAGTTGGATTTCTGCCGAGGACGACCGGTCCGCCCTCTGGGTGAGTATCTGGCTCGGCCTGGGCATCCTCTTGGAGAACGTAACTGCACTTGACTGTGTGGTGCGGTATCCAGGACTTTTACTTTGAGGAAATTAGAGTGTTTCAAGCAGGCACACGCCTTGAATACATTAGCATGGAATAATAAGATAGGACCTCGGTTCTATTTTGTTGGTTTCTAGAGCTGAGGTAATGATTAATAGGGATAGTTGGGGGCATTCGTATTTAACTGTCAGAGGTGAAATTCTTGGATTTGTTAAAGACGGACTACTGCGAAAGCATTTGCCAAGGATGTTTTCA
hydro_S54 PRJNA802920	Eukaryota	Alveolata	Dinoflagellata	Dinophyceae	Gymnodiniales	Gymnodiniaceae	Gyrodinium	NA	AGCTCCAATAGCGTATATTAAAGTTGTTGCGGTTAAAAAGCTCGTAGTTGGATTTCTGCTGGGGACGACCGGTCCGCCCTCTGGGTGAGTATCTGGCTTGGCCTTAGCATCCTCTTGGAGAACGTAGCTGCACTTGACTGTGTGGTGCGGAATCCAGGACTTTTACTTTGAGGAAATTAGAGTGTTTCAAGCAGGCTTCCGCCTTGAATACATTAGCATGGAATAATAAGATAGGACCTTGGTTCTATTTTGTTGGTTTCTAGAACTGAGGTAATGATTAATAGGGATAGTTGGGGGCATTCGTATTTAACTGTCAGAGGTGAAATTCTTGGATTTGTTAAAGACGGACTACTGCGAAAGCATTTGCCAAGGATGTTTTCA
hydro_S55 PRJNA802921	Eukaryota	Rhizaria	Radiolaria	RAD-C	RAD-C_X	RAD-C_Xb	RAD-C_Xb_X	RAD-C_Xb_X_sp.	AGCTCCAATAGCGTATACTAAAGTTGTTGCAGTTAAAAAGCTCGTAGTTGGATTTCTGTGCGCCGGTTGTTGGGCCTGCTCTATGAGGAGGCTCCTTCACCGTCGTACATCCTGTTGGCAGACCCGCGCAGGGCATTTAGTTGTCGGCGTGGGGAGACCACTCGTTTACTTTGAGAAAATTAAAGTGTTCAAAGCAGGCAATCGCTTGAATACATTAGCATGGAATAATAGTATAGGACTTTGATCTTATTTGTTGGTTTTAAAGATCAAAGTAATGATTGATAGGGACAGTTGGGGGCATCAGTATTCTGAAGCGAGAGGTGAAATTCTTGGACCTTCGGAAGACTAACAACTGCGAAAGCATTTGCCAAGGATGTTCTCT
hydro_S56 PRJNA802922	Eukaryota	Rhizaria	Radiolaria	RAD-C	RAD-C_X	RAD-C_Xb	RAD-C_Xb_X	RAD-C_Xb_X_sp.	AGCTCCAATAGCGTATACTAAAGTTGTTGCAGTTAAAAAGCTCGTAGTTGGATTTCTGTGCGGAGGTTCTTGGTCCGCTTCTATGAGGTGGTTCCTTGACCGTCGTACATCCTGTTGGCAGACACGTACTGGTATTCATTTATCGGTGCGGGGAGACCACTCGTTTACTTTGAGAAAATTAAAGTGTTCAAAGCAGGCAATCGCTTGAATACATTAGCATGGAATAATAGTATAGGACTTTGATCTTATTTGTTGGTTTTAAAGATCAAAGTAATGATTGATAGGGACAGTTGGGGGCATCAGTATTCTGAAGCGAGAGGTGAAATTCTTGGACCTTCGGAAGACTAACAACTGCGAAAGCATTTGCCAAGGATGTTCTCT
hydro_S57 PRJNA802923	Eukaryota	Alveolata	Dinoflagellata	Syndiniales	Dino-Group-I	Dino-Group-I-Clade-2	Dino-Group-I-Clade-2_X	Dino-Group-I-Clade-2_X_sp.	AGCTCCAATAGCGTATATTAAAGTTGTTGCGGTTAAAACGCTCGTAGTTGGGTTTCTGTCAGGAACAACCGGTCTGTCCTGAGTGTCAAGTCACTGGTTCGGAACTGGCATCTTCTTGGGGAACGGGTGCGCACTTCACTGTGCGACCTGGAAACCTTGACGTTTACTTTGAGGAAATGAGAGTGCTTCAAGCGGGTGTTCGCCACGAATATGTTAGCATGGAATAATAGTATTGGACCTCGGATCACAGCTGTTGGTTGCTGGAATCGGGGTGAGGGTAAACAGGGACAGTTGGGGGCATTCGTATTTAACTGTCAGAGGTGAAATTCTTGGATTTGTTAAAGACGGACTACTGCGAAAGCATTTGCCAAGGATGTTTTCA
hydro_S58 PRJNA802924	Eukaryota	Alveolata	Ciliophora	Phyllopharyngea	Cyrtophoria_1	PHYLL_4	PHYLL_4_X	PHYLL_4_X_sp.	AGCTCCACTGGGATATCTTAATGTTGTTGCAGTTAAAAAGCTCGTAGTCGAATTTCTGGCCGGGAGAAGCCGACATCACCGTGCTTATCCTAGGTCATCCGCCTTTGAGGTTATAAGGGCATTAATGTTGTCCTGTAGCGGATTGGGCATTTTACTTTGAAAAAATTAGAGTGTTTCAGGCAGGCCTTCGCTTGAATACATCAGCATGGAATAATGGAATAGGACACTTCTCATTTCTTGGTTCGTGAGATTTGTAATGATTAATAGGGACAGTTGGGGGCATTTGTACTGGGTTGTCAGAGGTGAAATTCTTCGATTAACCCAAGACAAACTAATGCGAAGGCATCTGCCAAGGATGTTTTCA
hydro_S59 PRJNA802925	Eukaryota	Rhizaria	Cercozoa	Endomyxa	Endomyxa_X	Endo4-lineage	Endo4-lineage_X	Endo4-lineage_X_sp.	AGCTCCAATAGCGTATATTAAAGTTGTTGCAGTTAAAAAGCTCGTAGTTGGATTTCTGACTGTGTGCGCCTGCCCCGGCTCTTACCGAGTCGCGTTGGCGGAGCGTGCCGGTCATCCTTCTGGGAAGCGTTCCTGGGACGCAAGTCCTTGGGTTCGTGCCTCAGATCGTTTACTTTGAGAAAATTAGAGTGTTTAAGGCAGGCATATGCCGTGAATACATTAGCATGGAATAATAAGATAGGACTTCGGTCTTATTTTGTTGGTTTCCGGGACTGAAGTAATGATTGATAGGGATAGTTGGGGGTGCTCGTACCGTGTGGCCAGCGGTGAAATGCTTGGACTCACATGTGACGAACTTATGCGAAAGCATTCACCAAGGATGTCTTCT
hydro_S60 PRJNA802926	Eukaryota	Stramenopiles	Sagenista	Labyrinthulomycetes	Labyrinthulomycetes_X	Labyrinthulomycetes_X_LAB15	Labyrinthulomycetes_X_LAB15_X	Labyrinthulomycetes_X_LAB15_X_sp.	AGCTCCAATAGCGTATATTAAAGTTGTTGCAGTTAAAAAGCTCGTAGTTGGATTTCTGGTGGGATCGTCCGGTCCGCTCCGCAAGGGGTGTGCACTAGCGACGCGTCCGGCCACTTTTGCGCCAAACGTTTCTGTCATTAAGTTGTCGGGGACGGGAGGCGCATCGTTTACTGTGAAAAAATTAGAGTGTTTAAAGCAGGCAATCGCTGTGAATACATTAGCATGGAATAATAAGATAGGACTTTGGTGCTATTTTGTTGGTTTGCACACCAAGGTAATGATTAACAGGGACAGTTGGGGGTATTCGTATTTAGATGTCAGAGGTGAAATTCTTGGATTTTCGAAAGACGAACTTCTGCGAAAGCATTTACCAAGGATGTTTTCA
hydro_S61 PRJNA802927	Eukaryota	Alveolata	Ciliophora	Oligohymenophorea	Peritrichia_2	Sessilida	Sessilida_X	Sessilida_X_sp.	AGCTCCAATAGCGTATATTAAAGTTGTTGCAGTTAAAAAGCTCGTAGTTGAAGTTCTGATTGCTCAGGTCCTCAGTCTTTAGACGGGGATTCTGACAGTCATCCGCTTGCAAGCATATGTTCGACCTTCAAAAGTCGGCTATGTGAGTAAGCAATTTACCTTGAGAAAAACAGAGTGTTCCAGGCAGGTTTGTCCGGGATGCATTAGCATGGAATAATAGAACATGACTGAAGTCTATTTATTGGTTTAAGGCTTTAGTAATGATTAATAGGAACAGTCGGGGGCATTCGTACTCAGCAGTCAGAGGTGAAATTCTAAGATTTGCTGAAGACGAACTAATGCGAAAGCATTTGCCAAGGATGTTTTCA
hydro_S62 PRJNA802928	Eukaryota	Alveolata	Dinoflagellata	Dinophyceae	Dinophyceae_X	Dinophyceae_XX	Dinophyceae_XXX	Dinophyceae_XXX_sp.	AGCTCCAATAGCGTATATTAAAGTTGTTGCGGTTAAAAAGCTCGTAGTTGGATTTCTGTTCAGGAGATCCGGTCCGCCCCCTGGGTGAGTATCTGGGCTCGCCTGAGCATCTTCTTGGGGAACGTATCGTGACTTCACTGTCACGTGCGGTATCCAGGACCTTTACTTTGAGGAAATTAGAGTGTTTCAAGCAGGCATGTGCCTTGAATACATTAGCATGGAATAATAAGATAGGACTTCGGGTCTATTTTGTTGGTTTCTAGAGCTGAAGTAATGATTAATAGGGATAGTTGGGGGCATTCGTATTTAACTGTCAGAGGTGAAATTCTTGGATTTGTTAAAGACGGACTACTGCGAAAGCATTTGCCAAGGATGTTTTCA
hydro_S63 PRJNA802929	Eukaryota	Rhizaria	Radiolaria	Acantharea	Acantharea_1	Acantharea_1_X	Acantharea_1_XX	Acantharea_1_XX_sp.	AGCTCCAAGAGCGTATACTAATATTGTTGCAGTTAAAAAGCTCGTAGTCGGATTTCAGATCGAAATTGTATTGGCACTTACCTGTGTTAATCAAGTTTGGTCTTTCTTTCAGAAGCTATCATCGACTTTTATGACGGTGATGTGTGACTGAATCGTTTACTTTGAGAAAATCAGAGTGCTCAAAGCAGGTTTAGCCTGAATGACACTCTTGGAATAATGATATAGGACTCCGGTTCTATTCGTTGGTCTTGGGGACCGGAGTAATGATTAATAGGGACGGTTGGGGGCATCCGTACTTCGAAGCGAGAGGTGAAATTCTTGGACCTTCGGAAGACGAACCACTGCGAAAGCATTTGCCTAGGACGTCCCCG
hydro_S64 PRJNA802930	Eukaryota	Stramenopiles	Ochrophyta	Pelagophyceae	Pelagomonadales	Pelagomonadaceae	Pelagomonas	Pelagomonas_calceolata	AGCTCCAATAGCGTATATTAATGTTGTTGCAGTTAAAAAGCTCGTAGTTGGATTCCTGACCTGGGGTAGCCGGTCCGCCTTGCAAAAGGTGCGCACTGAGCGGCCTCGGTCATCCTTGAGAAGAGCGGTCCTGGCATTCAGTTGTCGGGGTCGGGATTCTCGACGTTTACTGTGAAAAAATCAGAGTGTTCAACGCAGGCTTACGCCTTGAATACATTAGCATGGAATAATGAGATAGGACCTTGGCGGTCTATTTTGTTGGTTTGCACGCCGAGGTAATGATTAAAAGGGACGGTTGGGGTTCTTCGTATTCAATTGTCAGAGGTGAAATTCTTGGATTTATGGAAGACGAACTGCTGCGAAAGCGTCGAACAAGGACGTTCTCA
hydro_S65 PRJNA802931	Eukaryota	Alveolata	Dinoflagellata	Dinophyceae	Dinophyceae_X	Dinophyceae_XX	Dinophyceae_XXX	Dinophyceae_XXX_sp.	AGCTCCAATAGCGTATATTAAAGTTGTTGCGGTTAAAAAGCTCGTAGTTGGATTTCTGCCGAGGACGACCGGTCCGCCCTCTGGGTGAGTATCTGGCTCGCCCTGGGCATCTTCTTGGAGAACGTAGCTGCACTTGACTGTGTGGTGCGGTATCCAGGACTTTTACTTTGAGGAAATTAGAGTGTTTCAAGCAGGCACACGCCTTGAATACATTAGCATGGAATAATAAGATAGGACCTCGGTTCTATTTTGTTGGTTTCTAGAGCTGAGGTAATGATTAATAGGGATAGTTGGGGGCATTCGTATTTAACTGTCAGAGGTGAAATTCTTGGATTTGTTAAAGACGGACTACTGCGAAAGCATTTGCCAAGGATGTTTTCA
hydro_S66 PRJNA802932	Eukaryota	Rhizaria	Radiolaria	RAD-B	RAD-B_X	RAD-B_X_Group-IV_X	RAD-B_X_Group-IV_XX	RAD-B_X_Group-IV_XX_sp.	AGCTCCAATAGCGTATACTAACGTTGTTGCAGTTAAAAAGCTCGTAGTTGGATTTCTGTGTTGGTGAGGCGGCCGGCCACTCGTGGTTGTAGCTAGTTATCACCGGCGCATCTTGTCACAAGCCACGCTGGCCTTAACTGGTTGGCGCTGGGGACTGACTCGTTTACTTTGAGAAAATTAGAGTGTTCAAAGCAGGCTATCGCCTTGAATATGTTAGCATGGAATAATGATATAGGACTTTGGTTCTATTTTGTTGGTTGTTCGAGAACCGAAGTAATGATTGATAGGGACAGTTGGGGGCATCAGTATTCTGAAGCGAGAGGTGAAATTCTTGGACCTTCGGAAGACTAACAACTGCGAAAGCATTTGCCTAGGATGTTCTCT
hydro_S67 PRJNA802933	Eukaryota	Alveolata	Dinoflagellata	Dinophyceae	Dinophyceae_X	Dinophyceae_XX	Dinophyceae_XXX	Dinophyceae_XXX_sp.	AGCTCCAATAGCGTATATTAAAGTTGTTGCGGTTAAAAAGCTCGTAGTTGGATTTCTGCCGAGGACGACCGGTCCGCCCTCTGGGTGAGTATCTGGCTTGGCCTGGGCATCTTCTTGGAGAACGTTACTGCACTTGACTGTGTGGTGCGGTATCCAGGACTTTTACTTTGAGGAAATTAGAGTGTTTCAAGCAGGCATACGCCTTGAATACATTAGCATGGAATAATAAGATAGGACCTCGGTTCTATTTTGTTGGTTTCTAGAGCTGAGGTAATGATTAATAGGGATAGTTGGGGGCATTCGTATTTAACTGTCAGAGGTGAAATTCTTGGATTTGTTAAAGACGGACTACTGCGAAAGCATTTGCCAAGGATGTTTTCA
hydro_S68 PRJNA802934	Eukaryota	Alveolata	Dinoflagellata	Dinophyceae	Dinophyceae_X	Dinophyceae_XX	Dinophyceae_XXX	Dinophyceae_XXX_sp.	AGCTCCAATAGCGTATATTAAAGTTGTTGCGGTTAAAAAGCTCGTAGTTGGATTTCTGCCGAGGACGTCCGGTCCGCCCTCTGGGTGAGTACATGGCACGGCCTGGGCATCTTCTTGGGGAACGTATCTGCACTTGACTGTGTGGTGCGGTATCCAGGACTTTTACTTTGAGGAAATTAGAGTGTTTCAAGCAGGCACACGCCTTGAATACATTAGCATGGAATAATAAGATAGGACCTCGGTTCTATTTTGTTGGTTTCTAGAGCTGAGGTAATGATTAATAGGGATAGTTGGGGGCATTCGTATTTAACTGTCAGAGGTGAAATTCTTGGATTTGTTAAAGACGGACTACTGCGAAAGCATTTGCCAAGGATGTTTTCA
hydro_S69 PRJNA802935	Eukaryota	Alveolata	Dinoflagellata	Syndiniales	Dino-Group-I	Dino-Group-I-Clade-2	Dino-Group-I-Clade-2_X	Dino-Group-I-Clade-2_X_sp.	AGCTCCAATAGCGTATATTAAAGTTGTTGCGGTTAAAACGCTCGTAGTTGGGTTTCTGTCGGAAACGTCTGGTCTGCCCCAGTGGCGAGTACTAGTTCCGTTTCTGGCATCTTCTTGGGGAACGAGTGCGCACTTCATTGTGTGGCTCGGAAACCTTGACTTTTACTTTGAGGAAATGAGAGTGCTTCAAGCGGGTGTCCGCCACGAATACGTTAGCATGGAATAATAGCATTGGACCTCGGATCATAGCTGTTGGTTGCTGGAACCGAGGTGAGGGTTAACAGGAATAGTTGGGGGCATTCGTATTTAACTGTCAGAGGTGAAATTCTTGGATTTGTTAAAGACGGACTACTGCGAAAGCATTTGCCAAGGATGTTTTCA
hydro_S70 PRJNA802936	Eukaryota	Alveolata	Dinoflagellata	Dinophyceae	Gymnodiniales	Gymnodiniaceae	Gymnodinium	Gymnodinium_sp.	AGCTCCAATAGCGTATATTAAAGTTGTTGCGGTTAAAAAGCTCGTAGTTGGATTTCTGCTGAGGACGATCGGTCCGCCCTCTGGGTGAGCATTGACTCGGCCTTGGCATCTTCTTGGAGAACACTACTGCACTTGACTGTGTGGTGTGGTATCCAGGACTTTTACTTTGAGGAAATTAGAGTGTTTCAAGCAGGCGCACGCCTTGAATACATTAGCATGGAATAATAAGATAGGACCTTGGTTCTATTTTGTTGGTTTCTAGAGCTGAGGTAATGATTAATAGGGATAGTTGGGGGCATTCGTATTTAACTGTCAGAGGTGAAATTCTTGGATTTGTTAAAGACGGACTACTGCGAAAGCATTTGCCAAGGATGTTTTCA
hydro_S71 PRJNA802937	Eukaryota	Rhizaria	Radiolaria	RAD-B	RAD-B_X	RAD-B_X_Group-III	RAD-B_X_Group-III_X	RAD-B_X_Group-III_X_sp.	AGCTCCAATAGCGTATACTAACGTTGTTGCAGTTAAAAAGCTCGTAGTTGGATTTCTGTGGGGGACACGCGGCCGGCCTCTAGAGGTTGTAGCTAGTGTTGTTCTCTGCATCTTGTCGCAATTGCCACTGGCATTGAGTTGTTGGTGTGCAGGACCGACTCATTTACTTTGAGAAAATTAGAGTGTTCAAAGCAGGCTATCGCCTTTGAATATGTTAGCATGGAATAATGATATAGGACTTTGGTTCTATTTTGTTGGTTGTTCGAGGACCGAAGTAATGATTGATAGGGACAGTTGGGGGCATCAGTATTCTGAAGCGAGAGGTGAAATTCTTGGACCTTCGGAAGACTAACAGCTGCGAAAGCGTTTGCCTAGGATGTTCTCT
hydro_S72 PRJNA802938	Eukaryota	Stramenopiles	Ochrophyta	Chrysophyceae	Chrysophyceae_X	Chrysophyceae_Clade-F	NA	NA	AGCTCCAATAGCGTATACTAAAGTTGTTGCAGTTAAAAAGCTCGTAGTTGAATTTCTGGTCGTGGCGATCGGTCCGCCCCTCACGGGGTGTGCACCTGGTCTCTACGTCCATCCTCGGGGAGAGCACGCCTGGCATTTAGTTGTCGGGTGTGGGATCCTCGTCATTTACTGTGAGCAAAATAGAGTGTTCAAAGCAGGCTTAGGCCGTTGAATACATTAGCATGGAATAATAAGATAGGACCTTGGTCTATTTTGTTGGTTTGCATTCCAAGGTAATGATTAATAGGGATAGTTGGGGGTATTCGTATTCAATTGTCAGAGGTGAAATTCTTGGATTTATGGAAGACGAACTACTGCGAAAGCATTTACCAAGGATGTTTTCA
hydro_S73 PRJNA802939	Eukaryota	Alveolata	Ciliophora	Phyllopharyngea	Cyrtophoria_7	Hartmannulidae	Hartmannulidae_X	Hartmannulidae_X_sp.	AGCTCCAATAGTGTATCTTAATGTTGTTGCAGTTAAAAAGCTCGTAGTTGAATTTCTGGCACCCTGGCTGATCTACGGAGATGCATGGGGTAGTCATCCGCGTTGGAACCGTGTGCGTAGCAATACCACTAGGGGAAGGCGCATTTTACTTTGAATATAATTAGAGTGTTCCAGGCAAGCTATGCTTGAATATCACAGCATGGAATAATGGAATAGGACTTGTCCTTTTCGTTGGTTAATTGGACTAGTAATGATTAACAGGGACAGTTGGGGGTATTCGTATTGGGCAGTCAGAGGTGAAATTCTTTAATTTGCTCAAGACGCACTAATGCGAAAGCATTTACCAAGGATGTTTTCA
hydro_S74 PRJNA802940	Eukaryota	Hacrobia	Haptophyta	Prymnesiophyceae	Prymnesiales	Chrysochromulinaceae	Chrysochromulina	Chrysochromulina_sp.	AGCTCCAATAGCGTATATTAAAGTTGTTGCAGTTAGAACGCTCGTAGTCGGATTTCGGGGCGGGCCGACCGGTCTGCCGATGGGTACGCACTGGTCGGCGCGTCCTTCCTTCCGGAGACCGTGCCTACTCTTAACTGAGCGGGGGCGGGAGACGGAACGTTTACTTTGAAAAAATCAGAGTGTTTCAAGCAGGCAGCTCGCTCTTGCATGGATTAGCATGGGATAATGAAATAGGACTTTGGTGCTATTTTGTTGGTTTCGAACACCGAAGTAATGATGAGAAGGGACAGTCAGGGGCACTCGTATTCCGCCGAGAGAGGTGAAATTCTCAGACCAGCGGAAGACGAACCACTGCGAAAGCATTTGCCAGGGATGTTTTCA
hydro_S75 PRJNA802941	Eukaryota	Alveolata	Dinoflagellata	Syndiniales	Dino-Group-I	Dino-Group-I-Clade-5	Dino-Group-I-Clade-5_X	Dino-Group-I-Clade-5_X_sp.	AGCTCCAATAGCGTATATTAAAGTTGTTGCGGTTAAAAAGCTCGTAGTTGGATTTCTGCCTGTGAGCGACGGTCTGCCCTAGCGGTTTGTACACGTCACGCCACAGGCATCTTCCTGGGGAATGTGTCTGCACTTGACTGTGTGGCGCCCGATCCAGGACTTTTACTTTGAGGAAATTACAGTGTTTCAAGCAGGCTACCGCTCTCTGAATACGTTAGCATGGAATAATAGCATCGGACCTCGTTCCAAAGCTGTTGGTTTCTTGGATCGAGGTAAAGGTGAATAGGGATTGTTGGGGGCATTCGTATTTAACTGTCAGAGGTGAAATTCTTGGATTTGTTGAAGACGGACTACTGCGAAAGCATCTGCCAAAGATGTTCTCA
hydro_S76 PRJNA802942	Eukaryota	Stramenopiles	Sagenista	MAST-7	MAST-7A	MAST-7A_X	MAST-7A_XX	MAST-7A_XX_sp.	AGCTCCAATAGCGTATATTAACGTTGTTGCAGTTAAAAAGCTCGTAGTTGGATTTCTGGTGTGACGCCACCGGTCTGCCCATCGTGGTGAGTACTAGGAGGTCTCGCACCATCTTGTCGAAGCTCGTGGTCGGCTTTAACTAGTCGATTTCGGATTTGGCTCGTTTACTGTGAAAAAATTAGAGTGTTCAAAGCAGGCATTTGCATTGAATATATTAGCATGGAATAATAAGATAGGACTTTGGTACTATTTTGTTGGTTTGCGTACCGAGTAATGATTAATAGGGATAGTTGGGGGTATTCATACTTCATTGTCAGAGGTGAAATTCTTGGATTTATGGAAGATGAACTACTGCGAAAGCATTTACCAAGGATGTTTTCA
hydro_S77 PRJNA802943	Eukaryota	Alveolata	Dinoflagellata	Dinophyceae	NA	NA	NA	NA	AGCTCCAATAGCGTATATTAAAGTTGTTGCGGTTAAAAAGCTCGTAGTTGGATTTCTGTTCAGGAGATCCGGTCCGCCCCCTGGGTGAGTATCTGGGCTCGCCTGAGCATCTTCTTGGGGAACGTATCGTGACTTCACTGTCACGTGCGGTATCCAGGACCTTTACTTTGAGGAAATTAGAGTGTTTCAAGCAGGCATGTGCCTTGAATACATTAGCATGGAATAATAAGATAGGACTTTGGGTCTATTTTGTTGGTTTCTAGAGCTGAAGTAATGATTAATAGGGATAGTTGGGGGCATTCGTATTTAACTGTCAGAGGTGAAATTCTTGGATTTGTTAAAGACGGACTACTGCGAAAGCATTTGCCAAGGATGTTTTCA
hydro_S78 PRJNA802944	Eukaryota	Alveolata	Dinoflagellata	Dinophyceae	Dinophyceae_X	Dinophyceae_XX	Dinophyceae_XXX	Dinophyceae_XXX_sp.	AGCTCCAATAGCGTATATTAAAGTTGTTGCGGTTAAAAAGCTCGTAGTTGGATTTCTGCCGAGGACGACCGGTCCGTCCTCTGGACGTCGTATCTGGCTTGGCCTGGGCATCTTCTTGGAGAACGTTACTGCACTTGACTGTGTGGTGCGGTATCCAGGACTTTTACTTTGAGGAAATTAGAGTGTTTCAAGCAGGCATACGCCTTGAATACATTAGCATGGAATAATAAGATAGGACCTCGGTTCTATTTTGTTGGTTTCTAGAGCTGAGGTAATGATTAATAGGGATAGTTGGGGGCATTCGTATTTAACTGTCAGAGGTGAAATTCTTGGATTTGTTAAAGACGGACTACTGCGAAAGCATTTGCCAAGGATGTTTTCA
hydro_S79 PRJNA802945	Eukaryota	Rhizaria	Radiolaria	RAD-B	RAD-B_X	RAD-B_X_Group-III	RAD-B_X_Group-III_X	RAD-B_X_Group-III_X_sp.	AGCTCCAATAGCGTATACTAACGTTGTTGCAGTTAAAAAGCTCGTAGTTGGATTTCTGTGTGGGTCAGCCGGCCGGCGCTTAGGCGTTGTAGCTAGGTTTGCCCCGCGCATCTTGTCGCAATTGCCACTGGCATTCACTTGTTGGTGTGCAGGACCGACTCGTTTACTTTGAGAAAATTAGAGTGTTCAAAGCAGGCTATTGCCTTGAATATGTTAGCATGGAATAATGATATAGGACTTTGGTTCTATTTTGTTGGTTGTTCGAGGACCGAAGTAATGATTGATAGGGACAGTTGGGGGCCTCAGTATTCTGAAGCGAGAGGTGAAATTCTTGGACCTTCGGAAGACTAACAACTGCGAAAGCATTGGCCTAGGATGTTCTCT
hydro_S80 PRJNA802946	Eukaryota	Alveolata	Ciliophora	Spirotrichea	Strombidiida	Strombidiidae	Strombidiidae_X	Strombidiidae_X_sp.	AGCTCCAATAGCGTATATTAAAGTTGTTGCAGTTAAAAAGCTCGTAGTTGGATTTCTGGGAGGGTGCCAATGTCCGCCGACGTGCGTGCGCAGCGGCGCCCTTCCATCCTTCTGTTAACGCCTCTTGGCATTCATTTGCTGGTGGCGGGCTCAGATATTTTACCTTGAGAAAATTAGAGTGTTTCAGGCAGGCTAGGCCGGAATACATTAGCATGGAATAATGGAATAGGACTACGGTCTCTTTGTTGGTTTGAGGGACTGCAGTAATGATTAATAGGGATAGTTGGGGGCATTAGTATTTAATTGTCAGAGGTGGAATTCTCGGATTTGTTAAAGACTAACTTATGCGAAAGCATTTGCCAAGGATGTTTTCA
hydro_S81 PRJNA802947	Eukaryota	Alveolata	Dinoflagellata	Dinophyceae	Gymnodiniales	Gymnodiniaceae	Gymnodinium	Gymnodinium_sp.	AGCTCCAATAGCGTATATTAAAGTTGTTGCGGTTAAAAAGCTCGTAGTTGGATTTCTGCTGAGGACGATCGGTCCGCCCTCTGGGTGAGCATTGATTCGGCCTTGGCATCTTCTTGGAGAACGCTACTGCACTTGACTGTGTGGTGCGGTATCCAGGACTTTTACTTTGAGGAAATTAGAGTGTTTCAAGCAGGCGCACGCCTTGAATACATTAGCATGGAATAATAAGATAGGACCTTGGTTCTATTTTGTTGGTTTCTAGAGCTGAGGTAATGATTAATAGGGATAGTTGGGGGCATTCGTATTTAACTGTCAGAGGTGAAATTCTTGGATTTGTTAAAGACGGACTACTGCGAAAGCATTTGCCAAGGATGTTTTCA
hydro_S82 PRJNA802948	Eukaryota	Rhizaria	Radiolaria	RAD-B	RAD-B_X	RAD-B_X_Group-Ib	RAD-B_X_Group-Ib_X	RAD-B_X_Group-Ib_X_sp.	AGCTCCAATAGCGTATACTAACGTTGTTGCAGTTAAAAAGCTCGTAGTTGGATTTCTGTGATGGGCAGCCGGCCGGCTCTTCGGAGTTGTAGCTAGGTTTGTTTGTCGCATCTTGTCGTAATTCTCACTGGCATTCATTTGTTGGTGTAGAGGACCGACTCGTTTACTTTGAGAAAATAAGAGTGTTCAAAGCGGGCTATCGCCTTGAATTTGTTAGCATGGAATAATGATATAGGACTTTTGGTCTTATTTTGTTGGTTGTTCGAGGACCGAAGTAATGATTGATAGGGACGGTTGGGGGCATCAGTATTCTGAAGCGAGAGGTGAAATTCTTGGACCTTCGGAAGACTAACAACTGCGAAAGCATTTGCCTAGGACGTTCTCT
hydro_S83 PRJNA802949	Eukaryota	Rhizaria	Cercozoa	Filosa-Granofilosea	Filosa-Granofilosea_X	Massiteriidae	Massisteria	Massisteria_sp.	AGCTCCAGTAGCGTATGCTAACGTTGTTGCGGTTAAAAAGCTCGTAGTTGGATTTCTGGTTCGGCGTTCCTGGTCCACGAGGCCTAGTGCCTCTGTGAGTACCGGTCGGACGCTAGCCATCCTTCCGGAGAGCGGCGCGGTTCTTAATCGTTCTGCGCCTGCGATCTGGATCATTTACTTTGAACAAATTAGAGTGTTTAAAGCAGGCAATTGCTGTGAATACCTTAGCATGGAATAATAAGATAGGACTTTTGGCCTATTTTGTTGGTCGTTAGGACAGAAGTAATGATTGATAGGGACAGTTGGGGGTGCTAGTATTGAATGGCCAGAGGTGAAATTCTTGGATTCATTCAAGACTAACTAATGCGAAAGCATTCACCAAGGATGTCTTCT
hydro_S84 PRJNA802950	Eukaryota	Alveolata	Dinoflagellata	Dinophyceae	Dinophyceae_X	Dinophyceae_XX	Dinophyceae_XXX	Dinophyceae_XXX_sp.	AGCTCCAATAGCGTATATTAAAGTTGTTGCGGTTAAAAAGCTCGTAGTTGGATTTCTGCCGAGGACGACCGGTCCGCCCTCTGGGTGAGCATCTGGATTGGCCTGGGCATCTTCTTGGGGAACGTAGCTGCACTTGACTGTGTGGTGCGGTATCCAGGACTTTTACTTTGAGGAAATTAGAGTGTTTCAAGCAGGCACACGCCCTGAATACATTAGCATGGAATAATAAGATAGGACCTCGGTTCTATTTTGTTGGTTTCTAGAGCTGAGGTAATGATTAATAGGGATAGTTGGGGGCATTCGTATTTAACTGTCAGAGGTGAAATTCTTGGATTTGTTAAAGACGGACTACTGCGAAAGCATTTGCCAAGGATGTTTTCA
hydro_S85 PRJNA802951	Eukaryota	Alveolata	Dinoflagellata	Dinophyceae	Dinophyceae_X	Dinophyceae_XX	Dinophyceae_XXX	Dinophyceae_XXX_sp.	AGCTCCAATAGCGTATATTAAAGTTGTTGCGGTTAAAAAGCTCGTAGTTGGATTTCTGCTGAGGACGACCGGTCCGCCCTCTGGGTGAGTATCTGGCTCGGCCTTGGCATCTTCTTGGAGAACGTAACTGCACTTGACTGTGTGGTTCGGTATCCAGGACTTTTACTTTGAGGAAATTAGAGTGTTTCAAGCAGGCGTACGCCTTGAATACATTAGCATGGAATAATAAGATAGGACCTTGGTTCTATTTTGTTGGTTTCTAGAGCTGAGGTAATGATTAATAGGGATAGTTGGGGGCATTCGTATTTAACTGTCAGAGGTGAAATTCTTGGATTTGTTAAAGACGGACTACTGCGAAAGCATTTGCCAAGGATGTTTTCA
hydro_S86 PRJNA802952	Eukaryota	Rhizaria	Radiolaria	RAD-B	RAD-B_X	RAD-B_X_Group-Ia	RAD-B_X_Group-Ia_X	RAD-B_X_Group-Ia_X_sp.	AGCTCCAATAGCGTATACTAATGTTGTTGCAGTTAAAAAGCTCGTAGTTGGATTTCTGCTAGGGTCAGCCGGCCGGCGTTTAGGCGTTGTAGCTAGGTTTGATCTTGGCATCTTGTCACAATTCTCACTGGCATTAAGTTGTTGGTGTAGAGGACTGACTCGTTTACTTTGAGAAAATTAGAGTGTTCAAAACAGGCTATCGCCTTTGAATATGTTAGCATGGAATAATGATATAGGACTTTGGTCTTATTTTGTTGGTTGTTCGAGGACCGAAGTAATGATTGATAGGGACAGCTGGGGGCATCAGTATTCTGAAGCGAGAGGTGAAATTCTTGGACCTTCGGAAGACTAACAACTGCGAAAGCATTTGCCTAGAATGTTCTCT
hydro_S87 PRJNA802953	Eukaryota	Alveolata	Dinoflagellata	Dinophyceae	Gymnodiniales	Gymnodiniaceae	Gymnodinium	Gymnodinium_sp.	AGCTCCAATAGCGTATATTAAAGTTGTTGCGGTTAAAAAGCTCGTAGTTGGATTTCTGCTGAGGACGATCGGTCCGCCCTCTGGGTGAGCATTGACTCGGCCTTGGCATCTTCTTGGAGAACGCTACTGCACTTGACTGTGTGGTGCGGTATCCAGGACTTTTACTTTGAGGAAATTAGAGTGTTTCAAGCAGGCGCACGCCTTGAATACATTAGCATGGAATAATAAGATAGGACCTTGGTTCTATTTTGTTGGTTTCTAGAGCTGAGGTAATGATTAATAGGGATAGTTGGGGGCATTCGTATTTGACTGTCAGAGGTGAAATTCTTGGATTTGTTAAAGACGGACTACTGCGAAAGCATTTGCCAAGGATGTTTTCA
hydro_S88 PRJNA802954	Eukaryota	Rhizaria	Radiolaria	RAD-C	RAD-C_X	RAD-C_Xb	RAD-C_Xb_X	RAD-C_Xb_X_sp.	AGCTCCAATAGCGTATACTAAAGTTGTTGCAGTTAAAAAGCTCGTAGTTGGATTTCTGTGCACCGGTTGTTGGGCTACGCTTATGGTGTGGTCCCTTCACCGTTGTACATCCTGTTGGCAGACACGTGCTGGCATTAATTTGTCGGTGCGGGGAGACCACTCGTTTACTTTGAGAAAATTAAAGTGTTCAAAGCAGGCGCTCGCTTGAATACATTAGCATGGAATAATAGTATAGGACTTTGATCTTATTTGTTGGTTTTAAAGATCAAAGTAATGATTGATAGGGACAGTTGGGGGCATCAGTATTCTGAAGCGAGAGGTGAAATTCTTGGACCTTCGGAAGACTAACAACTGCGAAAGCATTTGCCAAGGATGTTCTCT
hydro_S89 PRJNA802955	Eukaryota	Alveolata	Dinoflagellata	Syndiniales	Dino-Group-I	Dino-Group-I-Clade-1	Dino-Group-I-Clade-1_X	Dino-Group-I-Clade-1_X_sp.	AGCTCCAATAGCGTATATTAAAGTTGTTGCGGTTAAAAAGCTCGTAGTTGGAGTCCTGCCAGGTGTCGCCTGTCTGCCCAAGTGGTACGAACATGGCGTTCATTTGGCCCTTTCAAGGGGAGCGTATCTGCACTTTGTTGTGTGGTGCGGGATCCTTGACTTTTACTTTGAGGAAATAAGAGTGTTCCAAGCAGGCTCTCGTCGTGCATAGCTCAGCATGGAATAATAGCATTGGACCTCGATCCTAAGCTGTTGGTTGCCAGGAGCGAGGTAATGATGAAGAGGGATAGTTGGGGGCATTCGTATTTAACTGTCAGAGGTGAAATTCTTGGATTTGTTAAAGACGGACTACTGCGAAAGCATCTGCCATGGATGTTTTCA
hydro_S90 PRJNA802956	Eukaryota	Hacrobia	Haptophyta	Prymnesiophyceae	Prymnesiophyceae_Clade_D	Prymnesiophyceae_Clade_D_X	Prymnesiophyceae_Clade_D_XX	Prymnesiophyceae_Clade_D_XX_sp.	AGCTCCAATAGCGTATATTAAAGTTGTTGCAGTTAAAAAGCTCGTAGTCGGATTTCGGGGCGGGGCGACCGGTCTGCCGATGGGTATGCACTGGTCGGCGCGTCCTTCTTTCCGGAGACCGTGCCTACTCTTAACTGAGCGGGGGCGGGAGACGGATCGTTTACTTTGAAAAAATCAGAGTGTTTCAAGCAGGCAGCTCGCTCTTGCATGGATTAGCATGGGATAATGAAATAGGACTTTGGTGCTATTTTGTTGGTTTCGAACACCGAAGTAATGATTAACAGGGACAGTCAGGGGCACTCGTATTCCGTCGAGAGAGGTGAAATTCTCAGACCAATGGAAGACGAACCACTGCGAAAGCATTTGCCAGGGATGTTTTCA
hydro_S91 PRJNA802957	Eukaryota	Rhizaria	Radiolaria	RAD-B	RAD-B_X	RAD-B_X_Group-IV_X	RAD-B_X_Group-IV_XX	RAD-B_X_Group-IV_XX_sp.	AGCTCCAATAGCGTATACTAACGTTGTTGCAGTTAAAAAGCTCGTAGTTGGATTTCTGTGTGGGTGAGGCGGCCGGCCACTCGTGGTTGTAGCTAGTTATCACCTGTACATCTTGTCACAAGCCACGCTGGTCTTAATTGATTGGCGCTGGGGACTGACTCGTTTACTTTGAGAAAATTAGAGTGTTCAAAGCAGGCTATCGCCTTGAATATATTAGCATGGAATAATGATATAGGACTTTGGTTCTATTTTGTTGGTTGTTCGAGAACCGAAGTAATGATTGATAGGGACAGTTGGGGGCGTCAGTATTCTGAAGCGAGAGGTGAAATTCTTGGACCTTCGGAAGACTAACAACTGCGAAAGCATTCGCCTAGGATGTTCTCT
hydro_S92 PRJNA802958	Eukaryota	Rhizaria	Radiolaria	RAD-C	RAD-C_X	RAD-C_Xb	RAD-C_Xb_X	RAD-C_Xb_X_sp.	AGCTCCAATAGCGTATACTAAAGTTGTTGCAGTTAAAAAGCTCGTAGTTGGATTTCTGTGCACCGGTTGTTGGTCTGCCTCTATGAGGTGGGTCCTTCACCGTTGTACATCCTGTTGGCAGACACATGCTGGCATTCATTTGTCGGTGTGGGGAGACCACTCGTTTACTTTGAGAAAATTAAAGTGTTCAAAGCAGGCAATCGCTTGAATACATTAGCATGGAATAATAGTATAGGACTTTGATCTTATTTGTTGGTTTTGTAGATCAAAGTAATGATTGATAGGGACAGTTGGGGGCATCAGTATTCTGAAGCGAGAGGTGAAATTCTTGGACCTTCGGAAGACTAACAACTGCGAAAGCATTTGCCAAGGATGTTCTCT
hydro_S93 PRJNA802959	Eukaryota	Rhizaria	Radiolaria	RAD-B	RAD-B_X	RAD-B_X_Group-IV_X	RAD-B_X_Group-IV_XX	RAD-B_X_Group-IV_XX_sp.	AGCTCCAATAGCGTATACTAAAGTTGTTGCAGTTAAAAAGCTCGTAGTTGGATTTCTGTGTGGGTGAGGCAACCGGCTCTCAGGAGTTGCAGTTAGTTATCACCTGCGCATCTTGGCACAATCCGCTCTGATCTTTACTGGTTGGGGTCGGGGACTGCCTCGTTTACTTTGAGAAAATTAGAGTGTTCAAAGCAGGCTATCGCCTTGAATATGTTAGCATGGAATAATAATATAGGACTTTGGTTCTATTTTGTTGGTTGTTCGAGAACCGAAGTAATGATTGATAGGGACAGTTGGGGGCATCAGTATTCTGAAGCGAGAGGTGAAATTCTTGGACCTTCGGAAGACTAACAACTGCGAAAGCATTTGCCTAGGATGTTCTCT
hydro_S94 PRJNA802960	Eukaryota	Hacrobia	Haptophyta	Prymnesiophyceae	Prymnesiales	Chrysochromulinaceae	Chrysochromulina	Chrysochromulina_sp.	AGCTCCAATAGCGTATATTAAAGTTGTTGCAGTTAGAACGCTCGTAGTCGGATTTCGGGGCGGGCCGACCGGTCTGCCGATGGGTACGCACTGGTCGGCGCGTCCTTCCTTCCGGAGACCGTGCCTACTCTTAACTGAGCGGGGGCGGGAGACGGATCGTTTACTTTGAAAAAATCAGAGTGTTTCAAGCAGGCAGCTCGCTCTTGCATGGATTAGCATGGGATAATGAAATAGGACTTTGGTGCTATTTTGTTGGTTTCGAACACCGAAGTAATGATTAACAGGGACAGTCAGGGGCACTCGTATTCCGCCGAGAGAGGTGAAATTCTCAGACCAGCGGAAGACGAACTACTGCGAAAGCATTTGCCAGGGATGTTTTCA
hydro_S95 PRJNA802961	Eukaryota	Hacrobia	Haptophyta	Prymnesiophyceae	Prymnesiophyceae_Clade_D	Prymnesiophyceae_Clade_D_X	Prymnesiophyceae_Clade_D_XX	Prymnesiophyceae_Clade_D_XX_sp.	AGCTCCAATAGCGTATATTAAAGTTGTTGCAGTTAAAAAGCTCGTAGTCGGATTTCGGGGCGGGGCGACCGGTCTGCCGATGGGTATGCACTGGTCGGCGCGTCCTTCCTTCCGGAGACCGTGCCTACTCTTAACTGAGCGGGGGCGGGAGACGGATCGTTTACTTTGAAAAAATCAGAGTGTTTCAAGCAGGCGTCTCGCCTTTGCATGGATTAGCATGGGATAATGAAATAGGACTTTGGTGCTATTTTGTTGGTTTCGAACACCGAAGTAATGATTAACAGGGACAGTCAGGGGCACTCGTATTCCGTCGAGAGAGGTGAAATTCTCAGACCAATGGAAGACGAACAACTGCGAAAGCATTTGCCAGGGATGTTTTCA
hydro_S96 PRJNA802962	Eukaryota	Rhizaria	Cercozoa	Endomyxa	Endomyxa_X	Endo4-lineage	Endo4-lineage_X	Endo4-lineage_X_sp.	AGCTCCAATAGCGTATATTAAAGTTGTTGCAGTTAAAAAGCTCGTAGTTGGATTTCTGACTGTGTGCGCCTGCCCCGGCTCTTACGAGTCGCGTGGCGGAGCGTGCCGGTCATCCTTCTGGGAAGCGTTCCTGGGCCGCAAGGCCTTGGGTTCGTGCCTCAGATCGTTTACTTTGAGAAAATTAGAGTGTTTAAGGCAGGCATATGCCGTGAATACATTAGCATGGAATAATAAGATAGGACTTCGGTCTTATTTTGTTGGTTTCCGGGACTGAAGTAATGATTGATAGGGATAGTTGGGGGTGCTCGTACCGTGTGGTCAGTGGTGAAATACTTGGATTCACATGTGACGAACTTATGCGAAAGCATTCACCAAGGATGTCTTCT
hydro_S97 PRJNA802963	Eukaryota	Hacrobia	Haptophyta	Prymnesiophyceae	NA	NA	NA	NA	AGCTCCAATAGCGTATATTAAAGTTGTTGCAGTTAAAACGCTCGTAGTCGGATTTCGGGGCGGGCCGACCGGTCTGCCGATGGGTATGCACTGGCTGGCGCGTCCTTCCTTCCGGAGACCGCGCCTACTCTTAACTGAGCGGGCGTGGGAGACGGATCGTTTACTTTGAAAAAATCAGAGTGTTTCAAGCAGGCATCTCGCTCTTGCATGGATTAGCATGGGATAATGAAATAGGACTTTGGTGCTATTTTGTTGGTTTCGAACACCGAAGTAATGATTAACAGGGACAGTCAGGGGCACTCGTATTCCGTCGAGAGAGGTGAAATTCTCAGACCAACGGAAGACGAACCACTGCGAAAGCATTTGCCAGGGATGTTTTCA
hydro_S98 PRJNA802964	Eukaryota	Rhizaria	Radiolaria	RAD-B	RAD-B_X	RAD-B_X_Group-IV_X	RAD-B_X_Group-IV_XX	RAD-B_X_Group-IV_XX_sp.	AGCTCCAATAGCGTATACTAACGTTGTTGCAGTTAAAAAGCTCGTAGTTGGATTTCTGTGTTGGTGAGGCGGCCGGCCACTCGTGGTTGTAGCTAGTTATCACCGGCGCATCTTGTCACAAGCCACGCTGGCCTTAACTGGTTGGCGTTGGGGACTGACTCGTTTACTTTGAGAAAATTAGAGTGTTCAAAGCAGGCTATCGCCTTGAATATGTTAGCATGGAATAATGATATAGGACTTTGGTTCTATTTTGTTGGTTGTTCGAGAACCGAAGTAATGATTGATAGGGACAGTTGGGGGCATCAGTATTCTGAAGCGAGAGGTGAAATTCTTGGACCTTCGGAAGACTAACAACTGCGAAAGCATTTGCCTAGGATGTTCTCT
hydro_S99 PRJNA802965	Eukaryota	Rhizaria	Radiolaria	RAD-B	RAD-B_X	RAD-B_X_Group-Ia	RAD-B_X_Group-Ia_X	RAD-B_X_Group-Ia_X_sp.	AGCTCCAATAGCGTATACTAATGTTGTTGCAGTTAAAAAGCTCGTAGTTGGATTTCTGCTAGGGTCAGCCGGCCGGCGTTTAGGCGTTGTAGCTAGGTTTGATCTTGGCATCTTGTCACAATTCTCACTGGCATTAAGTTGTTGGTGTAGAGGACTGACTCGTTTACTTTGAGAAAATTAGAGTGTTCAAAACAGGCTATCGCCTTTGAATAGATTAGCATGGAATAATGATATAGGACTTTGGTCTTATTTTGTTGGTTGTTCGAGGACCGAAGTAATGATTGATAGGGACAGCTGGGGGCATAAGTATTCTGAAGCGAGAGGTGAAATTCTTGGACCTTCGGAAGACTAACAACTGCGAAAGCATTTGCCTAGAATGTTCTCT
hydro_S100 PRJNA802966	Eukaryota	Rhizaria	Radiolaria	RAD-B	RAD-B_X	Taxopodida	Sticholonche	Sticholonche_sp.	AGCTCCAATAGCGTATACTAACGTTGTTGCAGTTAAAAAGCTCGTAGTTGGATTTCTGTATTGGTTAGCCGGCCGGCTCGCAAGAGTTGCAGCTAGGTTTAATCGATGCATCTTGTCACAATAGGCACTGGTATTAACTTATTGGTGTTCTGGACTGACTCGTTTACTTTGAGAAAATTAGAGTGTTCAAAGCAGGCTATCGCCTTGAATATGTTAGCATGGAATAATGATATAGGACTTTGGTTCTATTTTGTTGGTTGTTCGAGGACCGAAGTAATGATTGATAGGGACAGTTGGGGGCATCAGTATTCTGAAGCGAGAGGTGAAATTCTTGGACCTTCGGAAGACTAACAACTGCGAAAGCATTTGCCTAGGATGTTCTCT
