# Supplementary material for: Extreme environments offer an unprecedented opportunity to understand microbial eukaryotic ecology, evolution, and genome biology
Source: Nat Commun. 2023 Aug 16;14:4959. doi: 10.1038/s41467-023-40657-4 (PMC10432404; doi:10.1038/s41467-023-40657-4)
Supplement: Supplementary file 5 — Supplementary Dataset 3 [file 41467_2023_40657_MOESM5_ESM.csv]

Genomic Feature	Organism	Adaptation	Form	Division	Extremophile Type	Reference
Horizontal Gene Transfer	Picochlorum SE3	Genes that expand metabolic flexibility, involved in fermentation, osmolyte production, and GDP-fucose synthesis, increase salinity tolerance	algae	Chlorophyta	halotolerant	Foflonker, F., Mollegard, D., Ong, M., Yoon, H. S., & Bhattacharya, D. (2018). Genomic Analysis of Picochlorum Species Reveals How Microalgae May Adapt to Variable Environments. Molecular Biology and Evolution. https://doi.org/10.1093/molbev/msy167
	Cyanidiophyceae	HGTs make up ~1% of genome (take up greater variety C sources, detoxify heavy metals, proton pumps, etc) - most closely-related orthologs are from extremophile bacteria/archaea	algae	Rhodophyta	thermophile, acidophile	Van Etten, J., Cho, C. H., Yoon, H. S., & Bhattacharya, D. (2023). Extremophilic red algae as models for understanding adaptation to hostile environments and the evolution of eukaryotic life on the early earth. Seminars in Cell & Developmental Biology, 134, 4–13. https://doi.org/10.1016/j.semcdb.2022.03.007. Rossoni, A. W., Price, D. C., Seger, M., Lyska, D., Lammers, P., Bhattacharya, D., & Webe…
	Galdieria phlegrea	Urease genes from bacteria are alternative source of N (acidic nutrient-poor environments)	algae	Rhodophyta	thermophile, acidophile	Qiu, H., Price, D. C., Weber, A. P. M., Reeb, V., Chan Yang, E., Lee, J. M., Kim, S. Y., Yoon, H. S., & Bhattacharya, D. (2013). Adaptation through horizontal gene transfer in the cryptoendolithic red alga Galdieria phlegrea. Current Biology, 23(19), R865–R866. https://doi.org/10.1016/j.cub.2013.08.046
	Galdieria sulphuraria	HGT of ~5% of the genome from bacteria/archaea including ATPases from archaea (heat tolerance), genes involved in forming compatible solute glycine from bacteria (salinity tolerance), arsenic biotransformation (acidity tolerance)	algae	Rhodophyta	thermophile, acidophile	Schönknecht, G., Chen, W.-H., Ternes, C. M., Barbier, G. G., Shrestha, R. P., Stanke, M., Bräutigam, A., Baker, B. J., Banfield, J. F., Garavito, R. M., Carr, K., Wilkerson, C., Rensing, S. A., Gagneul, D., Dickenson, N. E., Oesterhelt, C., Lercher, M. J., & Weber, A. P. M. (2013). Gene Transfer from Bacteria and Archaea Facilitated Evolution of an Extremophilic Eukaryote. Science, 339(6124), 120…
	Chlamydomonas eustigma	Arsenic biotransformation/detoxification genes (important for acidic environments) likely came from HGT	algae	Chlorophyta	acidophile	Hirooka, S., Hirose, Y., Kanesaki, Y., Higuchi, S., Fujiwara, T., Onuma, R., Era, A., Ohbayashi, R., Uzuka, A., Nozaki, H., Yoshikawa, H., & Miyagishima, S. (2017). Acidophilic green algal genome provides insights into adaptation to an acidic environment. Proceedings of the National Academy of Sciences, 114(39). https://doi.org/10.1073/pnas.1707072114
	Fragilariopsis cylindrus/curta	Antifreeze proteins (AFPs) decrease freezing point of water - the genes seem to have high mobility between polar organisms	algae	Ochrophyta	psychrophile	Bayer-Giraldi, M., Uhlig, C., John, U., Mock, T., & Valentin, K. (2010). Antifreeze proteins in polar sea ice diatoms: diversity and gene expression in the genus Fragilariopsis: Cold adaptation in the polar genus Fragilariopsis. Environmental Microbiology, 12(4), 1041–1052. https://doi.org/10.1111/j.1462-2920.2009.02149.x
	Chlamydomonas sp. ICE-L	Likely gained ice-binding proteins via HGT	algae	Chlorophyta	psychrophile	Zhang, Z., Qu, C., Zhang, K., He, Y., Zhao, X., Yang, L., Zheng, Z., Ma, X., Wang, X., Wang, W., Wang, K., Li, D., Zhang, L., Zhang, X., Su, D., Chang, X., Zhou, M., Gao, D., Jiang, W., … Miao, J. (2020). Adaptation to Extreme Antarctic Environments Revealed by the Genome of a Sea Ice Green Alga. Current Biology, 30(17), 3330-3341.e7. https://doi.org/10.1016/j.cub.2020.06.029
Gene loss	Picochlorum SE3	~1500 fewer gene families compared to (mesophilic) sister taxa	algae	Chlorophyta	halotolerant	Foflonker, F., Mollegard, D., Ong, M., Yoon, H. S., & Bhattacharya, D. (2018). Genomic Analysis of Picochlorum Species Reveals How Microalgae May Adapt to Variable Environments. Molecular Biology and Evolution. https://doi.org/10.1093/molbev/msy167
	Cyanidiophyceae	2 major gene losses - 1 in ancestor of Rhodophyta, 1 in ancestor of Cyanidiophyceae (hypothesis is based on simpler body plan/lifestyle in low nutrient/extreme environments)	algae	Rhodophyta	thermophile, acidophile	Van Etten, J., Cho, C. H., Yoon, H. S., & Bhattacharya, D. (2023). Extremophilic red algae as models for understanding adaptation to hostile environments and the evolution of eukaryotic life on the early earth. Seminars in Cell & Developmental Biology, 134, 4–13. https://doi.org/10.1016/j.semcdb.2022.03.007
	Cyanidioschyzon merolae	Lost 1312 additional genes after major gene loss already in Cyanidiophyceae	algae	Rhodophyta	thermophile, acidophile	Qiu, H., Price, D. C., Weber, A. P. M., Reeb, V., Chan Yang, E., Lee, J. M., Kim, S. Y., Yoon, H. S., & Bhattacharya, D. (2013). Adaptation through horizontal gene transfer in the cryptoendolithic red alga Galdieria phlegrea. Current Biology, 23(19), R865–R866. https://doi.org/10.1016/j.cub.2013.08.046
	Galdieria phlegrea	Gene loss across the class	algae	Rhodophyta	thermophile, acidophile	Qiu, H., Price, D. C., Weber, A. P. M., Reeb, V., Chan Yang, E., Lee, J. M., Kim, S. Y., Yoon, H. S., & Bhattacharya, D. (2013). Adaptation through horizontal gene transfer in the cryptoendolithic red alga Galdieria phlegrea. Current Biology, 23(19), R865–R866. https://doi.org/10.1016/j.cub.2013.08.046
	Wallemia ichthyophaga	Reduced genome size but maintained similar number of introns	fungus	Fungi	halophile	Plemenitaš, A., Lenassi, M., Konte, T., Kejžar, A., Zajc, J., Gostinčar, C., & Gunde-Cimerman, N. (2014). Adaptation to high salt concentrations in halotolerant/halophilic fungi: a molecular perspective. Frontiers in Microbiology, 5. https://www.frontiersin.org/articles/10.3389/fmicb.2014.00199
	Chlamydomonas eustigma	Alternate fermentation pathways to produce less acid in cytosol	algae	Chlorophyta	acidophile	Hirooka, S., Hirose, Y., Kanesaki, Y., Higuchi, S., Fujiwara, T., Onuma, R., Era, A., Ohbayashi, R., Uzuka, A., Nozaki, H., Yoshikawa, H., & Miyagishima, S. (2017). Acidophilic green algal genome provides insights into adaptation to an acidic environment. Proceedings of the National Academy of Sciences, 114(39). https://doi.org/10.1073/pnas.1707072114
Rapid Organellar Genome Evolution	Pleurostomum flabellatum	Lacks classic mitochondrial cristae (limited aerobic use in lower oxygen high salinity environments)	flagellate	Discoba	halophile	Ettahi, K., Lhee, D., Sung, J. Y., Simpson, A. G. B., Park, J. S., & Yoon, H. S. (2021). Evolutionary History of Mitochondrial Genomes in Discoba, Including the Extreme Halophile Pleurostomum flabellatum (Heterolobosea). Genome Biology and Evolution, 13(2), evaa241. https://doi.org/10.1093/gbe/evaa241
	Galdieria sulphuraria	Highest GC content of mitogenomes - potentially higher mutational pressure from higher reliance on mitochondrion for energy production as a mixotroph	algae	Rhodophyta	thermophile, acidophile	Jain, K., Krause, K., Grewe, F., Nelson, G. F., Weber, A. P. M., Christensen, A. C., & Mower, J. P. (2015). Extreme Features of the Galdieria sulphuraria Organellar Genomes: A Consequence of Polyextremophily? Genome Biology and Evolution, 7(1), 367–380. https://doi.org/10.1093/gbe/evu290. Cho, C. H., Park, S. I., Ciniglia, C., Yang, E. C., Graf, L., Bhattacharya, D., & Yoon, H. S. (2020). Potenti…
	undescribed amoeba “BB2”	Potential independent evolution of widespread RNA editing (insertional) in the mitochondria	amoeba	Heterolobosea	thermophile	Yang, J., Harding, T., Kamikawa, R., Simpson, A. G. B., & Roger, A. J. (2017). Mitochondrial Genome Evolution and a Novel RNA Editing System in Deep-Branching Heteroloboseids. Genome Biology and Evolution, 9(5), 1161–1174. https://doi.org/10.1093/gbe/evx086
Gene duplication/repeats	Polarella glacialis	Highly repetitive (~68%) genome, larger genome size, may speed up transcription with genes organized as tandem repeats	flagellate	Dinoflagellata	psychrophile	Stephens, T. G., González-Pech, R. A., Cheng, Y., Mohamed, A. R., Burt, D. W., Bhattacharya, D., Ragan, M. A., & Chan, C. X. (2020). Genomes of the dinoflagellate Polarella glacialis encode tandemly repeated single-exon genes with adaptive functions. BMC Biology, 18(1), 56. https://doi.org/10.1186/s12915-020-00782-8
	Hortaea werneckii	Recent whole genome duplication (benefits from repeats like diploid but technically haploid)	fungus	Fungi	halotolerant	Plemenitaš, A., Lenassi, M., Konte, T., Kejžar, A., Zajc, J., Gostinčar, C., & Gunde-Cimerman, N. (2014). Adaptation to high salt concentrations in halotolerant/halophilic fungi: a molecular perspective. Frontiers in Microbiology, 5. https://www.frontiersin.org/articles/10.3389/fmicb.2014.00199
	Chlamydomonas eustigma	Amplifications of genes involved in arsenic biotransformation (adaptation to increased heavy metals in acidic environment)	algae	Chlorophyta	acidophile	Hirooka, S., Hirose, Y., Kanesaki, Y., Higuchi, S., Fujiwara, T., Onuma, R., Era, A., Ohbayashi, R., Uzuka, A., Nozaki, H., Yoshikawa, H., & Miyagishima, S. (2017). Acidophilic green algal genome provides insights into adaptation to an acidic environment. Proceedings of the National Academy of Sciences, 114(39). https://doi.org/10.1073/pnas.1707072114
	Chlamydomonas sp. ICE-L	Large, highly repetitive genome, made up of >40% transposable elements (potentially related to stress response of nearby genes) and many expanded gene families (ex. chaperone proteins, ensure folding under stress)	algae	Chlorophyta	psychrophile	Zhang, Z., Qu, C., Zhang, K., He, Y., Zhao, X., Yang, L., Zheng, Z., Ma, X., Wang, X., Wang, W., Wang, K., Li, D., Zhang, L., Zhang, X., Su, D., Chang, X., Zhou, M., Gao, D., Jiang, W., … Miao, J. (2020). Adaptation to Extreme Antarctic Environments Revealed by the Genome of a Sea Ice Green Alga. Current Biology, 30(17), 3330-3341.e7. https://doi.org/10.1016/j.cub.2020.06.029
	Euplotes focardii	Expansion of certain gene families compared to mesophilic relatives, including superoxide dismutase (important in stress response)	ciliate	Ciliophora	psychrophile	Mozzicafreddo, M., Pucciarelli, S., Swart, E. C., Piersanti, A., Emmerich, C., Migliorelli, G., Ballarini, P., & Miceli, C. (2021). The macronuclear genome of the Antarctic psychrophilic marine ciliate Euplotes focardii reveals new insights on molecular cold adaptation. Scientific Reports, 11(1), 18782. https://doi.org/10.1038/s41598-021-98168-5
